# Supplementary material for: ABCC2 induces metabolic vulnerability and cellular ferroptosis via enhanced glutathione efflux in gastric cancer
Source: Clin Transl Med. 2024 Aug 2;14(8):e1754. doi: 10.1002/ctm2.1754 (PMC11296884; doi:10.1002/ctm2.1754)
Supplement: Supplementary file 3 — Supporting Information [file CTM2-14-e1754-s003.xls]

pathway_ID	PATHWAY_DES	diff_gene_in_this_pathway	UP_GENES	DOWN_GENES	diff_gene_in_all_pathway	all_gene_in_this_pathway	all_gene_in_all_pathway	all_gene_list	gene_UP_list	gene_DOWN_list	rich_factor	Pvalue	Qvalue
hsa00785	Lipoic acid metabolism	2	2	0	678	3	8877	ENSG00000144182(LIPT1),ENSG00000121897(LIAS),	ENSG00000144182(LIPT1),ENSG00000121897(LIAS),	-	8.728613569	0.003406783	0.107313674
hsa00290	Valine, leucine and isoleucine biosynthesis	2	2	0	678	4	8877	ENSG00000139410(SDSL),ENSG00000060982(BCAT1),	ENSG00000139410(SDSL),ENSG00000060982(BCAT1),	-	6.546460177	0.007629358	0.184865209
hsa00750	Vitamin B6 metabolism	3	2	1	678	6	8877	ENSG00000135069(PSAT1),ENSG00000160209(PDXK),ENSG00000144362(PHOSPHO2),	ENSG00000135069(PSAT1),ENSG00000144362(PHOSPHO2),	ENSG00000160209(PDXK),	6.546460177	0.002585764	0.101814475
hsa00730	Thiamine metabolism	6	3	3	678	17	8877	ENSG00000165695(AK8),ENSG00000163286(ALPG),ENSG00000163283(ALPP),ENSG00000163295(ALPI),ENSG00000196511(TPK1),ENSG00000259431(THTPA),	ENSG00000165695(AK8),ENSG00000196511(TPK1),ENSG00000259431(THTPA),	ENSG00000163286(ALPG),ENSG00000163283(ALPP),ENSG00000163295(ALPI),	4.621030713	0.00082491	0.064961678
hsa00790	Folate biosynthesis	8	4	4	678	26	8877	ENSG00000196139(AKR1C3),ENSG00000132570(PCBD2),ENSG00000129167(TPH1),ENSG00000163286(ALPG),ENSG00000163283(ALPP),ENSG00000178700(DHFR2),ENSG00000163295(ALPI),ENSG00000075643(MOCOS),	ENSG00000132570(PCBD2),ENSG00000129167(TPH1),ENSG00000178700(DHFR2),ENSG00000075643(MOCOS),	ENSG00000196139(AKR1C3),ENSG00000163286(ALPG),ENSG00000163283(ALPP),ENSG00000163295(ALPI),	4.028590878	0.000470631	0.074124346
hsa00920	Sulfur metabolism	2	1	1	678	9	8877	ENSG00000198682(PAPSS2),ENSG00000137767(SQOR),	ENSG00000137767(SQOR),	ENSG00000198682(PAPSS2),	2.909537856	0.065651173	0.544213667
hsa01210	2-Oxocarboxylic acid metabolism	4	3	1	678	18	8877	ENSG00000060982(BCAT1),ENSG00000243989(ACY1),ENSG00000114786(ABHD14A-ACY1),ENSG00000062485(CS),	ENSG00000060982(BCAT1),ENSG00000243989(ACY1),ENSG00000114786(ABHD14A-ACY1),	ENSG00000062485(CS),	2.909537856	0.02691662	0.368640668
hsa04974	Protein digestion and absorption	21	2	19	678	101	8877	ENSG00000092758(COL9A3),ENSG00000187498(COL4A1),ENSG00000188153(COL4A5),ENSG00000080573(COL5A3),ENSG00000197565(COL4A6),ENSG00000182871(COL18A1),ENSG00000134871(COL4A2),ENSG00000081052(COL4A4),ENSG00000168542(COL3A1),ENSG00000171502(COL24A1),ENSG00000196549(MME),ENSG00000204291(COL15A1),ENSG00000183023(SLC8A1),ENSG00000053918(KCNQ1),ENSG00000069849(ATP1B3),ENSG00000155465(SLC7A7),ENSG00000174358(…	ENSG00000196549(MME),ENSG00000155465(SLC7A7),	ENSG00000092758(COL9A3),ENSG00000187498(COL4A1),ENSG00000188153(COL4A5),ENSG00000080573(COL5A3),ENSG00000197565(COL4A6),ENSG00000182871(COL18A1),ENSG00000134871(COL4A2),ENSG00000081052(COL4A4),ENSG00000168542(COL3A1),ENSG00000171502(COL24A1),ENSG00000204291(COL15A1),ENSG00000183023(SLC8A1),ENSG00000053918(KCNQ1),ENSG00000069849(ATP1B3),ENSG00000174358(SLC6A19),ENSG00000204262(COL5A2),ENSG00000108…	2.722290371	4.62E-05	0.014550628
hsa04216	Ferroptosis	8	4	4	678	40	8877	ENSG00000072274(TFRC),ENSG00000130066(SAT1),ENSG00000164398(ACSL6),ENSG00000100292(HMOX1),ENSG00000167996(FTH1),ENSG00000138449(SLC40A1),ENSG00000047457(CP),ENSG00000165168(CYBB),	ENSG00000164398(ACSL6),ENSG00000138449(SLC40A1),ENSG00000047457(CP),ENSG00000165168(CYBB),	ENSG00000072274(TFRC),ENSG00000130066(SAT1),ENSG00000100292(HMOX1),ENSG00000167996(FTH1),	2.618584071	0.008820381	0.19845858
hsa00603	Glycosphingolipid biosynthesis - globo and isoglobo series	3	2	1	678	15	8877	ENSG00000174951(FUT1),ENSG00000169255(B3GALNT1),ENSG00000008513(ST3GAL1),	ENSG00000174951(FUT1),ENSG00000169255(B3GALNT1),	ENSG00000008513(ST3GAL1),	2.618584071	0.059013202	0.531118822
hsa00220	Arginine biosynthesis	4	4	0	678	21	8877	ENSG00000126522(ASL),ENSG00000243989(ACY1),ENSG00000114786(ABHD14A-ACY1),ENSG00000135423(GLS2),	ENSG00000126522(ASL),ENSG00000243989(ACY1),ENSG00000114786(ABHD14A-ACY1),ENSG00000135423(GLS2),	-	2.493889591	0.04837595	0.507947474
hsa04512	ECM-receptor interaction	18	1	17	678	98	8877	ENSG00000092758(COL9A3),ENSG00000187498(COL4A1),ENSG00000188153(COL4A5),ENSG00000197565(COL4A6),ENSG00000196878(LAMB3),ENSG00000134871(COL4A2),ENSG00000081052(COL4A4),ENSG00000185518(SV2B),ENSG00000115221(ITGB6),ENSG00000108821(COL1A1),ENSG00000101680(LAMA1),ENSG00000135218(CD36),ENSG00000203618(GP1BB),ENSG00000213949(ITGA1),ENSG00000172037(LAMB2),ENSG00000049089(COL9A2),ENSG00000041982(TNC),ENSG…	ENSG00000115221(ITGB6),	ENSG00000092758(COL9A3),ENSG00000187498(COL4A1),ENSG00000188153(COL4A5),ENSG00000197565(COL4A6),ENSG00000196878(LAMB3),ENSG00000134871(COL4A2),ENSG00000081052(COL4A4),ENSG00000185518(SV2B),ENSG00000108821(COL1A1),ENSG00000101680(LAMA1),ENSG00000135218(CD36),ENSG00000203618(GP1BB),ENSG00000213949(ITGA1),ENSG00000172037(LAMB2),ENSG00000049089(COL9A2),ENSG00000041982(TNC),ENSG00000139219(COL2A1),	2.404822106	0.000660004	0.069300402
hsa04924	Renin secretion	13	6	7	678	71	8877	ENSG00000157388(CACNA1D),ENSG00000135744(AGT),ENSG00000169418(NPR1),ENSG00000156113(KCNMA1),ENSG00000138669(PRKG2),ENSG00000102001(CACNA1F),ENSG00000169885(CALML6),ENSG00000169252(ADRB2),ENSG00000125384(PTGER2),ENSG00000127129(EDN2),ENSG00000123104(ITPR2),ENSG00000240583(AQP1),ENSG00000182621(PLCB1),	ENSG00000157388(CACNA1D),ENSG00000156113(KCNMA1),ENSG00000138669(PRKG2),ENSG00000102001(CACNA1F),ENSG00000169885(CALML6),ENSG00000182621(PLCB1),	ENSG00000135744(AGT),ENSG00000169418(NPR1),ENSG00000169252(ADRB2),ENSG00000125384(PTGER2),ENSG00000127129(EDN2),ENSG00000123104(ITPR2),ENSG00000240583(AQP1),	2.397295276	0.003159254	0.110573901
hsa00130	Ubiquinone and other terpenoid-quinone biosynthesis	2	2	0	678	11	8877	ENSG00000167186(COQ7),ENSG00000110871(COQ5),	ENSG00000167186(COQ7),ENSG00000110871(COQ5),	-	2.380530973	0.107332363	0.676193888
hsa00670	One carbon pool by folate	4	4	0	678	22	8877	ENSG00000145020(AMT),ENSG00000178700(DHFR2),ENSG00000065911(MTHFD2),ENSG00000136010(ALDH1L2),	ENSG00000145020(AMT),ENSG00000178700(DHFR2),ENSG00000065911(MTHFD2),ENSG00000136010(ALDH1L2),	-	2.380530973	0.057421429	0.531992649
hsa01230	Biosynthesis of amino acids	14	10	4	678	77	8877	ENSG00000139410(SDSL),ENSG00000274276(CBSL),ENSG00000104524(PYCR3),ENSG00000126522(ASL),ENSG00000060982(BCAT1),ENSG00000135069(PSAT1),ENSG00000163931(TKT),ENSG00000243989(ACY1),ENSG00000168906(MAT2A),ENSG00000114786(ABHD14A-ACY1),ENSG00000173599(PC),ENSG00000070669(ASNS),ENSG00000062485(CS),ENSG00000108515(ENO3),	ENSG00000139410(SDSL),ENSG00000274276(CBSL),ENSG00000104524(PYCR3),ENSG00000126522(ASL),ENSG00000060982(BCAT1),ENSG00000135069(PSAT1),ENSG00000243989(ACY1),ENSG00000168906(MAT2A),ENSG00000114786(ABHD14A-ACY1),ENSG00000070669(ASNS),	ENSG00000163931(TKT),ENSG00000173599(PC),ENSG00000062485(CS),ENSG00000108515(ENO3),	2.380530973	0.002481212	0.111654558
hsa01040	Biosynthesis of unsaturated fatty acids	5	4	1	678	28	8877	ENSG00000170522(ELOVL6),ENSG00000177465(ACOT4),ENSG00000119915(ELOVL3),ENSG00000164181(ELOVL7),ENSG00000145284(SCD5),	ENSG00000170522(ELOVL6),ENSG00000177465(ACOT4),ENSG00000119915(ELOVL3),ENSG00000164181(ELOVL7),	ENSG00000145284(SCD5),	2.338021492	0.044873739	0.487421645
hsa00260	hsa00260	7	7	0	678	40	8877	ENSG00000139410(SDSL),ENSG00000132837(DMGDH),ENSG00000168237(GLYCTK),ENSG00000145020(AMT),ENSG00000274276(CBSL),ENSG00000135069(PSAT1),ENSG00000167720(SRR),	ENSG00000139410(SDSL),ENSG00000132837(DMGDH),ENSG00000168237(GLYCTK),ENSG00000145020(AMT),ENSG00000274276(CBSL),ENSG00000135069(PSAT1),ENSG00000167720(SRR),	-	2.291261062	0.026903015	0.385202261
hsa05217	Basal cell carcinoma	11	2	9	678	66	8877	ENSG00000115596(WNT6),ENSG00000116717(GADD45A),ENSG00000125845(BMP2),ENSG00000154342(WNT3A),ENSG00000134245(WNT2B),ENSG00000106571(GLI3),ENSG00000111087(GLI1),ENSG00000130222(GADD45G),ENSG00000117425(PTCH2),ENSG00000168646(AXIN2),ENSG00000188064(WNT7B),	ENSG00000116717(GADD45A),ENSG00000117425(PTCH2),	ENSG00000115596(WNT6),ENSG00000125845(BMP2),ENSG00000154342(WNT3A),ENSG00000134245(WNT2B),ENSG00000106571(GLI3),ENSG00000111087(GLI1),ENSG00000130222(GADD45G),ENSG00000168646(AXIN2),ENSG00000188064(WNT7B),	2.182153392	0.012114944	0.25441383
hsa00430	Taurine and hypotaurine metabolism	2	1	1	678	12	8877	ENSG00000100031(GGT1),ENSG00000129596(CDO1),	ENSG00000129596(CDO1),	ENSG00000100031(GGT1),	2.182153392	0.131911187	0.769481921
hsa04744	Phototransduction	5	4	1	678	30	8877	ENSG00000134183(GNAT2),ENSG00000109047(RCVRN),ENSG00000074621(SLC24A1),ENSG00000169885(CALML6),ENSG00000070729(CNGB1),	ENSG00000134183(GNAT2),ENSG00000109047(RCVRN),ENSG00000074621(SLC24A1),ENSG00000169885(CALML6),	ENSG00000070729(CNGB1),	2.182153392	0.059870798	0.523869482
hsa00630	Glyoxylate and dicarboxylate metabolism	5	3	2	678	30	8877	ENSG00000154930(ACSS1),ENSG00000168237(GLYCTK),ENSG00000145020(AMT),ENSG00000062485(CS),ENSG00000175198(PCCA),	ENSG00000154930(ACSS1),ENSG00000168237(GLYCTK),ENSG00000145020(AMT),	ENSG00000062485(CS),ENSG00000175198(PCCA),	2.182153392	0.059870798	0.523869482
hsa00270	Cysteine and methionine metabolism	8	6	2	678	48	8877	ENSG00000139410(SDSL),ENSG00000274276(CBSL),ENSG00000060982(BCAT1),ENSG00000168710(AHCYL1),ENSG00000168906(MAT2A),ENSG00000166796(LDHC),ENSG00000119772(DNMT3A),ENSG00000129596(CDO1),	ENSG00000139410(SDSL),ENSG00000274276(CBSL),ENSG00000060982(BCAT1),ENSG00000168906(MAT2A),ENSG00000166796(LDHC),ENSG00000129596(CDO1),	ENSG00000168710(AHCYL1),ENSG00000119772(DNMT3A),	2.182153392	0.026687074	0.400306113
hsa04933	AGE-RAGE signaling pathway in diabetic complications	19	6	13	678	115	8877	ENSG00000135744(AGT),ENSG00000187498(COL4A1),ENSG00000105329(TGFB1),ENSG00000188153(COL4A5),ENSG00000090339(ICAM1),ENSG00000169429(CXCL8),ENSG00000197565(COL4A6),ENSG00000134871(COL4A2),ENSG00000081052(COL4A4),ENSG00000168542(COL3A1),ENSG00000163932(PRKCD),ENSG00000115556(PLCD4),ENSG00000138193(PLCE1),ENSG00000108821(COL1A1),ENSG00000087245(MMP2),ENSG00000173757(STAT5B),ENSG00000120738(EGR1),ENSG…	ENSG00000090339(ICAM1),ENSG00000169429(CXCL8),ENSG00000138193(PLCE1),ENSG00000120738(EGR1),ENSG00000165168(CYBB),ENSG00000182621(PLCB1),	ENSG00000135744(AGT),ENSG00000187498(COL4A1),ENSG00000105329(TGFB1),ENSG00000188153(COL4A5),ENSG00000197565(COL4A6),ENSG00000134871(COL4A2),ENSG00000081052(COL4A4),ENSG00000168542(COL3A1),ENSG00000163932(PRKCD),ENSG00000115556(PLCD4),ENSG00000108821(COL1A1),ENSG00000087245(MMP2),ENSG00000173757(STAT5B),	2.163178145	0.001760728	0.110925875
hsa04978	Mineral absorption	9	3	6	678	55	8877	ENSG00000169715(MT1E),ENSG00000111424(VDR),ENSG00000100292(HMOX1),ENSG00000167996(FTH1),ENSG00000183023(SLC8A1),ENSG00000138449(SLC40A1),ENSG00000069849(ATP1B3),ENSG00000174358(SLC6A19),ENSG00000164647(STEAP1),	ENSG00000111424(VDR),ENSG00000138449(SLC40A1),ENSG00000164647(STEAP1),	ENSG00000169715(MT1E),ENSG00000100292(HMOX1),ENSG00000167996(FTH1),ENSG00000183023(SLC8A1),ENSG00000069849(ATP1B3),ENSG00000174358(SLC6A19),	2.142477876	0.022992538	0.381192069
hsa00062	Fatty acid elongation	6	4	2	678	37	8877	ENSG00000170522(ELOVL6),ENSG00000167315(ACAA2),ENSG00000177465(ACOT4),ENSG00000119915(ELOVL3),ENSG00000164181(ELOVL7),ENSG00000136379(ABHD17C),	ENSG00000170522(ELOVL6),ENSG00000177465(ACOT4),ENSG00000119915(ELOVL3),ENSG00000164181(ELOVL7),	ENSG00000167315(ACAA2),ENSG00000136379(ABHD17C),	2.123176274	0.051871839	0.510613415
hsa00512	Mucin type O-glycan biosynthesis	5	1	4	678	31	8877	ENSG00000143641(GALNT2),ENSG00000259075(POC1B-GALNT4),ENSG00000257594(GALNT4),ENSG00000144278(GALNT13),ENSG00000008513(ST3GAL1),	ENSG00000257594(GALNT4),	ENSG00000143641(GALNT2),ENSG00000259075(POC1B-GALNT4),ENSG00000144278(GALNT13),ENSG00000008513(ST3GAL1),	2.111761347	0.06846477	0.539160063
hsa00030	Pentose phosphate pathway	5	4	1	678	31	8877	ENSG00000168237(GLYCTK),ENSG00000163931(TKT),ENSG00000148057(IDNK),ENSG00000049239(H6PD),ENSG00000171174(RBKS),	ENSG00000168237(GLYCTK),ENSG00000148057(IDNK),ENSG00000049239(H6PD),ENSG00000171174(RBKS),	ENSG00000163931(TKT),	2.111761347	0.06846477	0.539160063
hsa04964	Proximal tubule bicarbonate reclamation	4	2	2	678	25	8877	ENSG00000100889(PCK2),ENSG00000069849(ATP1B3),ENSG00000135423(GLS2),ENSG00000240583(AQP1),	ENSG00000100889(PCK2),ENSG00000135423(GLS2),	ENSG00000069849(ATP1B3),ENSG00000240583(AQP1),	2.094867257	0.090648677	0.620746376
hsa05222	Small cell lung cancer	16	4	12	678	101	8877	ENSG00000187498(COL4A1),ENSG00000188153(COL4A5),ENSG00000197565(COL4A6),ENSG00000196878(LAMB3),ENSG00000134871(COL4A2),ENSG00000081052(COL4A4),ENSG00000077092(RARB),ENSG00000147883(CDKN2B),ENSG00000112242(E2F3),ENSG00000116717(GADD45A),ENSG00000056558(TRAF1),ENSG00000101680(LAMA1),ENSG00000130222(GADD45G),ENSG00000132906(CASP9),ENSG00000172037(LAMB2),ENSG00000023445(BIRC3),	ENSG00000147883(CDKN2B),ENSG00000116717(GADD45A),ENSG00000056558(TRAF1),ENSG00000023445(BIRC3),	ENSG00000187498(COL4A1),ENSG00000188153(COL4A5),ENSG00000197565(COL4A6),ENSG00000196878(LAMB3),ENSG00000134871(COL4A2),ENSG00000081052(COL4A4),ENSG00000077092(RARB),ENSG00000112242(E2F3),ENSG00000101680(LAMA1),ENSG00000130222(GADD45G),ENSG00000132906(CASP9),ENSG00000172037(LAMB2),	2.074125997	0.005600218	0.160369889
hsa04610	Complement and coagulation cascades	16	3	13	678	101	8877	ENSG00000106804(C5),ENSG00000115718(PROC),ENSG00000127533(F2RL3),ENSG00000140678(ITGAX),ENSG00000185010(F8),ENSG00000149131(SERPING1),ENSG00000120885(CLU),ENSG00000243649(CFB),ENSG00000104368(PLAT),ENSG00000175899(A2M),ENSG00000205403(CFI),ENSG00000123843(C4BPB),ENSG00000196352(CD55),ENSG00000126218(F10),ENSG00000101000(PROCR),ENSG00000167711(SERPINF2),	ENSG00000106804(C5),ENSG00000127533(F2RL3),ENSG00000185010(F8),	ENSG00000115718(PROC),ENSG00000140678(ITGAX),ENSG00000149131(SERPING1),ENSG00000120885(CLU),ENSG00000243649(CFB),ENSG00000104368(PLAT),ENSG00000175899(A2M),ENSG00000205403(CFI),ENSG00000123843(C4BPB),ENSG00000196352(CD55),ENSG00000126218(F10),ENSG00000101000(PROCR),ENSG00000167711(SERPINF2),	2.074125997	0.005600218	0.160369889
hsa03460	Fanconi anemia pathway	9	7	2	678	57	8877	ENSG00000108384(RAD51C),ENSG00000130997(POLN),ENSG00000132207(SLX1A),ENSG00000251503(CENPS-CORT),ENSG00000175279(CENPS),ENSG00000101751(POLI),ENSG00000139618(BRCA2),ENSG00000181625(SLX1B),ENSG00000198690(FAN1),	ENSG00000108384(RAD51C),ENSG00000130997(POLN),ENSG00000251503(CENPS-CORT),ENSG00000175279(CENPS),ENSG00000101751(POLI),ENSG00000139618(BRCA2),ENSG00000198690(FAN1),	ENSG00000132207(SLX1A),ENSG00000181625(SLX1B),	2.067303214	0.028736805	0.348157443
hsa00640	Propanoate metabolism	5	4	1	678	33	8877	ENSG00000154930(ACSS1),ENSG00000166796(LDHC),ENSG00000175198(PCCA),ENSG00000111058(ACSS3),ENSG00000113790(EHHADH),	ENSG00000154930(ACSS1),ENSG00000166796(LDHC),ENSG00000111058(ACSS3),ENSG00000113790(EHHADH),	ENSG00000175198(PCCA),	1.983775811	0.087938318	0.615568227
hsa05412	Arrhythmogenic right ventricular cardiomyopathy (ARVC)	11	4	7	678	74	8877	ENSG00000157388(CACNA1D),ENSG00000075461(CACNG4),ENSG00000167535(CACNB3),ENSG00000115221(ITGB6),ENSG00000183023(SLC8A1),ENSG00000165995(CACNB2),ENSG00000175084(DES),ENSG00000157445(CACNA2D3),ENSG00000102001(CACNA1F),ENSG00000213949(ITGA1),ENSG00000170558(CDH2),	ENSG00000157388(CACNA1D),ENSG00000115221(ITGB6),ENSG00000102001(CACNA1F),ENSG00000170558(CDH2),	ENSG00000075461(CACNG4),ENSG00000167535(CACNB3),ENSG00000183023(SLC8A1),ENSG00000165995(CACNB2),ENSG00000175084(DES),ENSG00000157445(CACNA2D3),ENSG00000213949(ITGA1),	1.946244917	0.027670299	0.36317268
hsa04115	p53 signaling pathway	11	6	5	678	74	8877	ENSG00000085117(CD82),ENSG00000146674(IGFBP3),ENSG00000130766(SESN2),ENSG00000116717(GADD45A),ENSG00000130222(GADD45G),ENSG00000105327(BBC3),ENSG00000115129(TP53I3),ENSG00000132906(CASP9),ENSG00000113328(CCNG1),ENSG00000198625(MDM4),ENSG00000206075(SERPINB5),	ENSG00000146674(IGFBP3),ENSG00000130766(SESN2),ENSG00000116717(GADD45A),ENSG00000105327(BBC3),ENSG00000115129(TP53I3),ENSG00000198625(MDM4),	ENSG00000085117(CD82),ENSG00000130222(GADD45G),ENSG00000132906(CASP9),ENSG00000113328(CCNG1),ENSG00000206075(SERPINB5),	1.946244917	0.027670299	0.36317268
hsa04260	Cardiac muscle contraction	12	3	9	678	82	8877	ENSG00000157388(CACNA1D),ENSG00000075461(CACNG4),ENSG00000167535(CACNB3),ENSG00000198689(SLC9A6),ENSG00000183023(SLC8A1),ENSG00000160471(COX6B2),ENSG00000069849(ATP1B3),ENSG00000165995(CACNB2),ENSG00000157445(CACNA2D3),ENSG00000102001(CACNA1F),ENSG00000198727(MT-CYB),ENSG00000159251(ACTC1),	ENSG00000157388(CACNA1D),ENSG00000102001(CACNA1F),ENSG00000198727(MT-CYB),	ENSG00000075461(CACNG4),ENSG00000167535(CACNB3),ENSG00000198689(SLC9A6),ENSG00000183023(SLC8A1),ENSG00000160471(COX6B2),ENSG00000069849(ATP1B3),ENSG00000165995(CACNB2),ENSG00000157445(CACNA2D3),ENSG00000159251(ACTC1),	1.916037125	0.025448005	0.400806072
hsa00100	Steroid biosynthesis	3	1	2	678	21	8877	ENSG00000160285(LSS),ENSG00000019186(CYP24A1),ENSG00000186104(CYP2R1),	ENSG00000186104(CYP2R1),	ENSG00000160285(LSS),ENSG00000019186(CYP24A1),	1.870417193	0.159820604	0.853279496
hsa00533	Glycosaminoglycan biosynthesis - keratan sulfate	2	0	2	678	14	8877	ENSG00000156966(B3GNT7),ENSG00000008513(ST3GAL1),	-	ENSG00000156966(B3GNT7),ENSG00000008513(ST3GAL1),	1.870417193	0.187858583	0.939292915
hsa05146	Amoebiasis	15	4	11	678	106	8877	ENSG00000187498(COL4A1),ENSG00000105329(TGFB1),ENSG00000188153(COL4A5),ENSG00000169429(CXCL8),ENSG00000197565(COL4A6),ENSG00000196878(LAMB3),ENSG00000134871(COL4A2),ENSG00000081052(COL4A4),ENSG00000168542(COL3A1),ENSG00000163739(CXCL1),ENSG00000158473(CD1D),ENSG00000108821(COL1A1),ENSG00000101680(LAMA1),ENSG00000172037(LAMB2),ENSG00000182621(PLCB1),	ENSG00000169429(CXCL8),ENSG00000163739(CXCL1),ENSG00000158473(CD1D),ENSG00000182621(PLCB1),	ENSG00000187498(COL4A1),ENSG00000105329(TGFB1),ENSG00000188153(COL4A5),ENSG00000197565(COL4A6),ENSG00000196878(LAMB3),ENSG00000134871(COL4A2),ENSG00000081052(COL4A4),ENSG00000168542(COL3A1),ENSG00000108821(COL1A1),ENSG00000101680(LAMA1),ENSG00000172037(LAMB2),	1.852771748	0.019325211	0.358084797
hsa05219	Bladder cancer	6	2	4	678	43	8877	ENSG00000169429(CXCL8),ENSG00000112242(E2F3),ENSG00000025708(TYMP),ENSG00000087245(MMP2),ENSG00000068078(FGFR3),ENSG00000113070(HBEGF),	ENSG00000169429(CXCL8),ENSG00000025708(TYMP),	ENSG00000112242(E2F3),ENSG00000087245(MMP2),ENSG00000068078(FGFR3),ENSG00000113070(HBEGF),	1.826919119	0.101349893	0.665108672
hsa04146	Peroxisome	13	12	1	678	94	8877	ENSG00000108733(PEX12),ENSG00000117305(HMGCL),ENSG00000112357(PEX7),ENSG00000163344(PMVK),ENSG00000164398(ACSL6),ENSG00000120915(EPHX2),ENSG00000157911(PEX10),ENSG00000140284(SLC27A2),ENSG00000164751(PEX2),ENSG00000104883(PEX11G),ENSG00000140876(NUDT7),ENSG00000242612(DECR2),ENSG00000113790(EHHADH),	ENSG00000108733(PEX12),ENSG00000117305(HMGCL),ENSG00000112357(PEX7),ENSG00000163344(PMVK),ENSG00000164398(ACSL6),ENSG00000120915(EPHX2),ENSG00000157911(PEX10),ENSG00000164751(PEX2),ENSG00000104883(PEX11G),ENSG00000140876(NUDT7),ENSG00000242612(DECR2),ENSG00000113790(EHHADH),	ENSG00000140284(SLC27A2),	1.810723028	0.032495772	0.37911734
hsa05410	Hypertrophic cardiomyopathy (HCM)	13	3	10	678	94	8877	ENSG00000157388(CACNA1D),ENSG00000135744(AGT),ENSG00000105329(TGFB1),ENSG00000075461(CACNG4),ENSG00000167535(CACNB3),ENSG00000115221(ITGB6),ENSG00000183023(SLC8A1),ENSG00000165995(CACNB2),ENSG00000175084(DES),ENSG00000157445(CACNA2D3),ENSG00000102001(CACNA1F),ENSG00000213949(ITGA1),ENSG00000159251(ACTC1),	ENSG00000157388(CACNA1D),ENSG00000115221(ITGB6),ENSG00000102001(CACNA1F),	ENSG00000135744(AGT),ENSG00000105329(TGFB1),ENSG00000075461(CACNG4),ENSG00000167535(CACNB3),ENSG00000183023(SLC8A1),ENSG00000165995(CACNB2),ENSG00000175084(DES),ENSG00000157445(CACNA2D3),ENSG00000213949(ITGA1),ENSG00000159251(ACTC1),	1.810723028	0.032495772	0.37911734
hsa04392	Hippo signaling pathway - multiple species	4	0	4	678	30	8877	ENSG00000142279(WTIP),ENSG00000101265(RASSF2),ENSG00000150457(LATS2),ENSG00000007866(TEAD3),	-	ENSG00000142279(WTIP),ENSG00000101265(RASSF2),ENSG00000150457(LATS2),ENSG00000007866(TEAD3),	1.745722714	0.166932912	0.862030612
hsa04927	Cortisol synthesis and secretion	10	6	4	678	77	8877	ENSG00000157388(CACNA1D),ENSG00000135744(AGT),ENSG00000140459(CYP11A1),ENSG00000196557(CACNA1H),ENSG00000102001(CACNA1F),ENSG00000185630(PBX1),ENSG00000143578(CREB3L4),ENSG00000006283(CACNA1G),ENSG00000123104(ITPR2),ENSG00000182621(PLCB1),	ENSG00000157388(CACNA1D),ENSG00000140459(CYP11A1),ENSG00000196557(CACNA1H),ENSG00000102001(CACNA1F),ENSG00000143578(CREB3L4),ENSG00000182621(PLCB1),	ENSG00000135744(AGT),ENSG00000185630(PBX1),ENSG00000006283(CACNA1G),ENSG00000123104(ITPR2),	1.700379267	0.077827306	0.570130262
hsa00760	Nicotinate and nicotinamide metabolism	4	3	1	678	31	8877	ENSG00000106733(NMRK1),ENSG00000173614(NMNAT1),ENSG00000135318(NT5E),ENSG00000103485(QPRT),	ENSG00000106733(NMRK1),ENSG00000173614(NMNAT1),ENSG00000135318(NT5E),	ENSG00000103485(QPRT),	1.689409078	0.185277151	0.941327459
hsa05414	Dilated cardiomyopathy (DCM)	13	3	10	678	101	8877	ENSG00000157388(CACNA1D),ENSG00000135744(AGT),ENSG00000105329(TGFB1),ENSG00000075461(CACNG4),ENSG00000167535(CACNB3),ENSG00000115221(ITGB6),ENSG00000183023(SLC8A1),ENSG00000165995(CACNB2),ENSG00000175084(DES),ENSG00000157445(CACNA2D3),ENSG00000102001(CACNA1F),ENSG00000213949(ITGA1),ENSG00000159251(ACTC1),	ENSG00000157388(CACNA1D),ENSG00000115221(ITGB6),ENSG00000102001(CACNA1F),	ENSG00000135744(AGT),ENSG00000105329(TGFB1),ENSG00000075461(CACNG4),ENSG00000167535(CACNB3),ENSG00000183023(SLC8A1),ENSG00000165995(CACNB2),ENSG00000175084(DES),ENSG00000157445(CACNA2D3),ENSG00000213949(ITGA1),ENSG00000159251(ACTC1),	1.685227372	0.054941849	0.524444919
hsa04925	Aldosterone synthesis and secretion	14	7	7	678	109	8877	ENSG00000157388(CACNA1D),ENSG00000135744(AGT),ENSG00000169418(NPR1),ENSG00000140459(CYP11A1),ENSG00000196557(CACNA1H),ENSG00000069849(ATP1B3),ENSG00000102001(CACNA1F),ENSG00000143578(CREB3L4),ENSG00000169885(CALML6),ENSG00000186642(PDE2A),ENSG00000153234(NR4A2),ENSG00000006283(CACNA1G),ENSG00000123104(ITPR2),ENSG00000182621(PLCB1),	ENSG00000157388(CACNA1D),ENSG00000140459(CYP11A1),ENSG00000196557(CACNA1H),ENSG00000102001(CACNA1F),ENSG00000143578(CREB3L4),ENSG00000169885(CALML6),ENSG00000182621(PLCB1),	ENSG00000135744(AGT),ENSG00000169418(NPR1),ENSG00000069849(ATP1B3),ENSG00000186642(PDE2A),ENSG00000153234(NR4A2),ENSG00000006283(CACNA1G),ENSG00000123104(ITPR2),	1.681659495	0.048951705	0.497412487
hsa03320	PPAR signaling pathway	10	6	4	678	80	8877	ENSG00000100889(PCK2),ENSG00000164398(ACSL6),ENSG00000121769(FABP3),ENSG00000186951(PPARA),ENSG00000140284(SLC27A2),ENSG00000166819(PLIN1),ENSG00000135218(CD36),ENSG00000145284(SCD5),ENSG00000175445(LPL),ENSG00000113790(EHHADH),	ENSG00000100889(PCK2),ENSG00000164398(ACSL6),ENSG00000186951(PPARA),ENSG00000166819(PLIN1),ENSG00000175445(LPL),ENSG00000113790(EHHADH),	ENSG00000121769(FABP3),ENSG00000140284(SLC27A2),ENSG00000135218(CD36),ENSG00000145284(SCD5),	1.636615044	0.097039436	0.650370686
hsa04020	Calcium signaling pathway	24	12	12	678	194	8877	ENSG00000157388(CACNA1D),ENSG00000101470(TNNC2),ENSG00000196557(CACNA1H),ENSG00000143772(ITPKB),ENSG00000171873(ADRA1D),ENSG00000183023(SLC8A1),ENSG00000213906(LTB4R2),ENSG00000140795(MYLK3),ENSG00000137825(ITPKA),ENSG00000115556(PLCD4),ENSG00000102001(CACNA1F),ENSG00000162341(TPCN2),ENSG00000138193(PLCE1),ENSG00000169885(CALML6),ENSG00000169252(ADRB2),ENSG00000152207(CYSLTR2),ENSG00000147246(HTR…	ENSG00000157388(CACNA1D),ENSG00000196557(CACNA1H),ENSG00000171873(ADRA1D),ENSG00000213906(LTB4R2),ENSG00000102001(CACNA1F),ENSG00000162341(TPCN2),ENSG00000138193(PLCE1),ENSG00000169885(CALML6),ENSG00000147246(HTR2C),ENSG00000083454(P2RX5),ENSG00000135124(P2RX4),ENSG00000182621(PLCB1),	ENSG00000101470(TNNC2),ENSG00000143772(ITPKB),ENSG00000183023(SLC8A1),ENSG00000140795(MYLK3),ENSG00000137825(ITPKA),ENSG00000115556(PLCD4),ENSG00000169252(ADRB2),ENSG00000152207(CYSLTR2),ENSG00000115353(TACR1),ENSG00000121966(CXCR4),ENSG00000006283(CACNA1G),ENSG00000123104(ITPR2),	1.619742724	0.021308877	0.37290535
hsa00240	Pyrimidine metabolism	7	5	2	678	57	8877	ENSG00000134326(CMPK2),ENSG00000025708(TYMP),ENSG00000155085(AK9),ENSG00000102967(DHODH),ENSG00000135318(NT5E),ENSG00000158825(CDA),ENSG00000187097(ENTPD5),	ENSG00000025708(TYMP),ENSG00000155085(AK9),ENSG00000102967(DHODH),ENSG00000135318(NT5E),ENSG00000187097(ENTPD5),	ENSG00000134326(CMPK2),ENSG00000158825(CDA),	1.6079025	0.152281051	0.827043639
hsa03410	Base excision repair	4	4	0	678	33	8877	ENSG00000041880(PARP3),ENSG00000123415(SMUG1),ENSG00000189403(HMGB1),ENSG00000132781(MUTYH),	ENSG00000041880(PARP3),ENSG00000123415(SMUG1),ENSG00000189403(HMGB1),ENSG00000132781(MUTYH),	-	1.587020649	0.224888642	1
hsa04923	Regulation of lipolysis in adipocytes	7	2	5	678	58	8877	ENSG00000169418(NPR1),ENSG00000074416(MGLL),ENSG00000138669(PRKG2),ENSG00000166819(PLIN1),ENSG00000095303(PTGS1),ENSG00000169252(ADRB2),ENSG00000135346(CGA),	ENSG00000138669(PRKG2),ENSG00000166819(PLIN1),	ENSG00000169418(NPR1),ENSG00000074416(MGLL),ENSG00000095303(PTGS1),ENSG00000169252(ADRB2),ENSG00000135346(CGA),	1.580180043	0.164209216	0.862098385
hsa00534	Glycosaminoglycan biosynthesis - heparan sulfate / heparin	3	2	1	678	25	8877	ENSG00000171004(HS6ST2),ENSG00000185352(HS6ST3),ENSG00000027847(B4GALT7),	ENSG00000171004(HS6ST2),ENSG00000027847(B4GALT7),	ENSG00000185352(HS6ST3),	1.571150442	0.255323926	1
hsa01200	Carbon metabolism	14	9	5	678	118	8877	ENSG00000139410(SDSL),ENSG00000154930(ACSS1),ENSG00000168237(GLYCTK),ENSG00000145020(AMT),ENSG00000149476(TKFC),ENSG00000135069(PSAT1),ENSG00000163931(TKT),ENSG00000148057(IDNK),ENSG00000173599(PC),ENSG00000062485(CS),ENSG00000049239(H6PD),ENSG00000175198(PCCA),ENSG00000113790(EHHADH),ENSG00000108515(ENO3),	ENSG00000139410(SDSL),ENSG00000154930(ACSS1),ENSG00000168237(GLYCTK),ENSG00000145020(AMT),ENSG00000149476(TKFC),ENSG00000135069(PSAT1),ENSG00000148057(IDNK),ENSG00000049239(H6PD),ENSG00000113790(EHHADH),	ENSG00000163931(TKT),ENSG00000173599(PC),ENSG00000062485(CS),ENSG00000175198(PCCA),ENSG00000108515(ENO3),	1.55339733	0.086782788	0.621285867
hsa04215	Apoptosis - multiple species	4	3	1	678	34	8877	ENSG00000108387(SEPTIN4),ENSG00000105327(BBC3),ENSG00000132906(CASP9),ENSG00000023445(BIRC3),	ENSG00000108387(SEPTIN4),ENSG00000105327(BBC3),ENSG00000023445(BIRC3),	ENSG00000132906(CASP9),	1.540343571	0.246093811	1
hsa00450	Selenocompound metabolism	2	1	1	678	17	8877	ENSG00000197763(TXNRD3),ENSG00000198682(PAPSS2),	ENSG00000197763(TXNRD3),	ENSG00000198682(PAPSS2),	1.540343571	0.286233493	1
hsa00330	Arginine and proline metabolism	6	5	1	678	51	8877	ENSG00000237289(CKMT1B),ENSG00000104524(PYCR3),ENSG00000149380(P4HA3),ENSG00000130066(SAT1),ENSG00000116771(AGMAT),ENSG00000115758(ODC1),	ENSG00000237289(CKMT1B),ENSG00000104524(PYCR3),ENSG00000149380(P4HA3),ENSG00000116771(AGMAT),ENSG00000115758(ODC1),	ENSG00000130066(SAT1),	1.540343571	0.202417141	0.980944607
hsa04261	Adrenergic signaling in cardiomyocytes	18	7	11	678	155	8877	ENSG00000157388(CACNA1D),ENSG00000135744(AGT),ENSG00000075461(CACNG4),ENSG00000167535(CACNB3),ENSG00000105711(SCN1B),ENSG00000171873(ADRA1D),ENSG00000079337(RAPGEF3),ENSG00000183023(SLC8A1),ENSG00000053918(KCNQ1),ENSG00000069849(ATP1B3),ENSG00000165995(CACNB2),ENSG00000157445(CACNA2D3),ENSG00000102001(CACNA1F),ENSG00000143578(CREB3L4),ENSG00000169885(CALML6),ENSG00000169252(ADRB2),ENSG00000159251…	ENSG00000157388(CACNA1D),ENSG00000171873(ADRA1D),ENSG00000079337(RAPGEF3),ENSG00000102001(CACNA1F),ENSG00000143578(CREB3L4),ENSG00000169885(CALML6),ENSG00000182621(PLCB1),	ENSG00000135744(AGT),ENSG00000075461(CACNG4),ENSG00000167535(CACNB3),ENSG00000105711(SCN1B),ENSG00000183023(SLC8A1),ENSG00000053918(KCNQ1),ENSG00000069849(ATP1B3),ENSG00000165995(CACNB2),ENSG00000157445(CACNA2D3),ENSG00000169252(ADRB2),ENSG00000159251(ACTC1),	1.52046817	0.070277706	0.527082798
hsa00563	Glycosylphosphatidylinositol (GPI)-anchor biosynthesis	3	3	0	678	26	8877	ENSG00000277161(PIGW),ENSG00000143315(PIGM),ENSG00000135845(PIGC),	ENSG00000277161(PIGW),ENSG00000143315(PIGM),ENSG00000135845(PIGC),	-	1.510721579	0.282229099	1
hsa01212	Fatty acid metabolism	7	5	2	678	61	8877	ENSG00000170522(ELOVL6),ENSG00000167315(ACAA2),ENSG00000164398(ACSL6),ENSG00000119915(ELOVL3),ENSG00000164181(ELOVL7),ENSG00000145284(SCD5),ENSG00000113790(EHHADH),	ENSG00000170522(ELOVL6),ENSG00000164398(ACSL6),ENSG00000119915(ELOVL3),ENSG00000164181(ELOVL7),ENSG00000113790(EHHADH),	ENSG00000167315(ACAA2),ENSG00000145284(SCD5),	1.50246627	0.203186338	0.969752978
hsa00250	Alanine, aspartate and glutamate metabolism	4	4	0	678	35	8877	ENSG00000126522(ASL),ENSG00000177181(RIMKLA),ENSG00000070669(ASNS),ENSG00000135423(GLS2),	ENSG00000126522(ASL),ENSG00000177181(RIMKLA),ENSG00000070669(ASNS),ENSG00000135423(GLS2),	-	1.496333755	0.268184101	1
hsa04022	cGMP-PKG signaling pathway	20	8	12	678	175	8877	ENSG00000157388(CACNA1D),ENSG00000169418(NPR1),ENSG00000156113(KCNMA1),ENSG00000101096(NFATC2),ENSG00000116741(RGS2),ENSG00000171873(ADRA1D),ENSG00000183023(SLC8A1),ENSG00000140795(MYLK3),ENSG00000138669(PRKG2),ENSG00000069849(ATP1B3),ENSG00000102001(CACNA1F),ENSG00000213999(MEF2B),ENSG00000143578(CREB3L4),ENSG00000100968(NFATC4),ENSG00000169885(CALML6),ENSG00000169252(ADRB2),ENSG00000186642(PDE2…	ENSG00000157388(CACNA1D),ENSG00000156113(KCNMA1),ENSG00000171873(ADRA1D),ENSG00000138669(PRKG2),ENSG00000102001(CACNA1F),ENSG00000143578(CREB3L4),ENSG00000169885(CALML6),ENSG00000182621(PLCB1),	ENSG00000169418(NPR1),ENSG00000101096(NFATC2),ENSG00000116741(RGS2),ENSG00000183023(SLC8A1),ENSG00000140795(MYLK3),ENSG00000069849(ATP1B3),ENSG00000213999(MEF2B),ENSG00000100968(NFATC4),ENSG00000169252(ADRB2),ENSG00000186642(PDE2A),ENSG00000123104(ITPR2),ENSG00000070729(CNGB1),	1.496333755	0.067924921	0.548624362
hsa03440	Homologous recombination	5	4	1	678	45	8877	ENSG00000139351(SYCP3),ENSG00000158019(BABAM2),ENSG00000108384(RAD51C),ENSG00000182185(RAD51B),ENSG00000139618(BRCA2),	ENSG00000158019(BABAM2),ENSG00000108384(RAD51C),ENSG00000182185(RAD51B),ENSG00000139618(BRCA2),	ENSG00000139351(SYCP3),	1.454768928	0.270657988	1
hsa04670	Leukocyte transendothelial migration	13	7	6	678	117	8877	ENSG00000090339(ICAM1),ENSG00000189143(CLDN4),ENSG00000179776(CDH5),ENSG00000163347(CLDN1),ENSG00000134215(VAV3),ENSG00000113263(ITK),ENSG00000079337(RAPGEF3),ENSG00000116701(NCF2),ENSG00000166086(JAM3),ENSG00000087245(MMP2),ENSG00000168421(RHOH),ENSG00000165168(CYBB),ENSG00000121966(CXCR4),	ENSG00000090339(ICAM1),ENSG00000163347(CLDN1),ENSG00000079337(RAPGEF3),ENSG00000116701(NCF2),ENSG00000166086(JAM3),ENSG00000168421(RHOH),ENSG00000165168(CYBB),	ENSG00000189143(CLDN4),ENSG00000179776(CDH5),ENSG00000134215(VAV3),ENSG00000113263(ITK),ENSG00000087245(MMP2),ENSG00000121966(CXCR4),	1.454768928	0.145267177	0.81712787
hsa04911	Insulin secretion	10	6	4	678	91	8877	ENSG00000157388(CACNA1D),ENSG00000156113(KCNMA1),ENSG00000132639(SNAP25),ENSG00000105649(RAB3A),ENSG00000186472(PCLO),ENSG00000069849(ATP1B3),ENSG00000102001(CACNA1F),ENSG00000187094(CCK),ENSG00000143578(CREB3L4),ENSG00000182621(PLCB1),	ENSG00000157388(CACNA1D),ENSG00000156113(KCNMA1),ENSG00000186472(PCLO),ENSG00000102001(CACNA1F),ENSG00000143578(CREB3L4),ENSG00000182621(PLCB1),	ENSG00000132639(SNAP25),ENSG00000105649(RAB3A),ENSG00000069849(ATP1B3),ENSG00000187094(CCK),	1.438782456	0.19365393	0.953140437
hsa05223	Non-small cell lung cancer	8	2	6	678	74	8877	ENSG00000118689(FOXO3),ENSG00000077092(RARB),ENSG00000112242(E2F3),ENSG00000116717(GADD45A),ENSG00000101109(STK4),ENSG00000173757(STAT5B),ENSG00000130222(GADD45G),ENSG00000132906(CASP9),	ENSG00000118689(FOXO3),ENSG00000116717(GADD45A),	ENSG00000077092(RARB),ENSG00000112242(E2F3),ENSG00000101109(STK4),ENSG00000173757(STAT5B),ENSG00000130222(GADD45G),ENSG00000132906(CASP9),	1.415450849	0.241235344	1
hsa04960	Aldosterone-regulated sodium reabsorption	4	1	3	678	37	8877	ENSG00000065054(SLC9A3R2),ENSG00000118515(SGK1),ENSG00000151623(NR3C2),ENSG00000069849(ATP1B3),	ENSG00000151623(NR3C2),	ENSG00000065054(SLC9A3R2),ENSG00000118515(SGK1),ENSG00000069849(ATP1B3),	1.415450849	0.314856877	1
hsa04934	Cushing syndrome	19	9	10	678	176	8877	ENSG00000157388(CACNA1D),ENSG00000135744(AGT),ENSG00000140459(CYP11A1),ENSG00000196557(CACNA1H),ENSG00000196981(WDR5B),ENSG00000115596(WNT6),ENSG00000147883(CDKN2B),ENSG00000112242(E2F3),ENSG00000108551(RASD1),ENSG00000102001(CACNA1F),ENSG00000185630(PBX1),ENSG00000143578(CREB3L4),ENSG00000154342(WNT3A),ENSG00000134245(WNT2B),ENSG00000006283(CACNA1G),ENSG00000123104(ITPR2),ENSG00000168646(AXIN2),…	ENSG00000157388(CACNA1D),ENSG00000140459(CYP11A1),ENSG00000196557(CACNA1H),ENSG00000196981(WDR5B),ENSG00000147883(CDKN2B),ENSG00000108551(RASD1),ENSG00000102001(CACNA1F),ENSG00000143578(CREB3L4),ENSG00000182621(PLCB1),	ENSG00000135744(AGT),ENSG00000115596(WNT6),ENSG00000112242(E2F3),ENSG00000185630(PBX1),ENSG00000154342(WNT3A),ENSG00000134245(WNT2B),ENSG00000006283(CACNA1G),ENSG00000123104(ITPR2),ENSG00000168646(AXIN2),ENSG00000188064(WNT7B),	1.413440265	0.116842358	0.721673387
hsa05202	Transcriptional misregulation in cancer	21	12	9	678	195	8877	ENSG00000172493(AFF1),ENSG00000169429(CXCL8),ENSG00000164120(HPGD),ENSG00000101017(CD40),ENSG00000135363(LMO2),ENSG00000146674(IGFBP3),ENSG00000139318(DUSP6),ENSG00000144802(NFKBIZ),ENSG00000104368(PLAT),ENSG00000166145(SPINT1),ENSG00000116717(GADD45A),ENSG00000185630(PBX1),ENSG00000056558(TRAF1),ENSG00000196284(SUPT3H),ENSG00000176046(NUPR1),ENSG00000130222(GADD45G),ENSG00000119508(NR4A3),ENSG00…	ENSG00000169429(CXCL8),ENSG00000101017(CD40),ENSG00000135363(LMO2),ENSG00000146674(IGFBP3),ENSG00000139318(DUSP6),ENSG00000144802(NFKBIZ),ENSG00000116717(GADD45A),ENSG00000056558(TRAF1),ENSG00000196284(SUPT3H),ENSG00000176046(NUPR1),ENSG00000104313(EYA1),ENSG00000023445(BIRC3),	ENSG00000172493(AFF1),ENSG00000164120(HPGD),ENSG00000104368(PLAT),ENSG00000166145(SPINT1),ENSG00000185630(PBX1),ENSG00000130222(GADD45G),ENSG00000119508(NR4A3),ENSG00000187098(MITF),ENSG00000159216(RUNX1),	1.410006807	0.105091555	0.675588569
hsa04970	Salivary secretion	11	7	4	678	103	8877	ENSG00000156113(KCNMA1),ENSG00000187908(DMBT1),ENSG00000171873(ADRA1D),ENSG00000138669(PRKG2),ENSG00000069849(ATP1B3),ENSG00000169885(CALML6),ENSG00000169252(ADRB2),ENSG00000117983(MUC5B),ENSG00000174876(AMY1B),ENSG00000123104(ITPR2),ENSG00000182621(PLCB1),	ENSG00000156113(KCNMA1),ENSG00000187908(DMBT1),ENSG00000171873(ADRA1D),ENSG00000138669(PRKG2),ENSG00000169885(CALML6),ENSG00000174876(AMY1B),ENSG00000182621(PLCB1),	ENSG00000069849(ATP1B3),ENSG00000169252(ADRB2),ENSG00000117983(MUC5B),ENSG00000123104(ITPR2),	1.398273048	0.209178924	0.983453152
hsa04390	Hippo signaling pathway	17	3	14	678	160	8877	ENSG00000142279(WTIP),ENSG00000105329(TGFB1),ENSG00000138696(BMPR1B),ENSG00000102981(PARD6A),ENSG00000115596(WNT6),ENSG00000150457(LATS2),ENSG00000019549(SNAI2),ENSG00000125845(BMP2),ENSG00000007866(TEAD3),ENSG00000154342(WNT3A),ENSG00000134245(WNT2B),ENSG00000140807(NKD1),ENSG00000166167(BTRC),ENSG00000105327(BBC3),ENSG00000168646(AXIN2),ENSG00000188064(WNT7B),ENSG00000166913(YWHAB),	ENSG00000138696(BMPR1B),ENSG00000102981(PARD6A),ENSG00000105327(BBC3),	ENSG00000142279(WTIP),ENSG00000105329(TGFB1),ENSG00000115596(WNT6),ENSG00000150457(LATS2),ENSG00000019549(SNAI2),ENSG00000125845(BMP2),ENSG00000007866(TEAD3),ENSG00000154342(WNT3A),ENSG00000134245(WNT2B),ENSG00000140807(NKD1),ENSG00000166167(BTRC),ENSG00000168646(AXIN2),ENSG00000188064(WNT7B),ENSG00000166913(YWHAB),	1.391122788	0.148716444	0.821854033
hsa05200	Pathways in cancer	59	23	36	678	557	8877	ENSG00000135744(AGT),ENSG00000187498(COL4A1),ENSG00000105329(TGFB1),ENSG00000188153(COL4A5),ENSG00000169429(CXCL8),ENSG00000197763(TXNRD3),ENSG00000197565(COL4A6),ENSG00000140009(ESR2),ENSG00000196878(LAMB3),ENSG00000139679(LPAR6),ENSG00000163909(HEYL),ENSG00000134871(COL4A2),ENSG00000198121(LPAR1),ENSG00000081052(COL4A4),ENSG00000100311(PDGFB),ENSG00000077092(RARB),ENSG00000158815(FGF17),ENSG000…	ENSG00000169429(CXCL8),ENSG00000197763(TXNRD3),ENSG00000140009(ESR2),ENSG00000139679(LPAR6),ENSG00000163909(HEYL),ENSG00000198121(LPAR1),ENSG00000100311(PDGFB),ENSG00000127533(F2RL3),ENSG00000147883(CDKN2B),ENSG00000065621(GSTO2),ENSG00000116717(GADD45A),ENSG00000056558(TRAF1),ENSG00000139618(BRCA2),ENSG00000135547(HEY2),ENSG00000187266(EPOR),ENSG00000169885(CALML6),ENSG00000111664(GNB3),ENSG0000…	ENSG00000135744(AGT),ENSG00000187498(COL4A1),ENSG00000105329(TGFB1),ENSG00000188153(COL4A5),ENSG00000197565(COL4A6),ENSG00000196878(LAMB3),ENSG00000134871(COL4A2),ENSG00000081052(COL4A4),ENSG00000077092(RARB),ENSG00000158815(FGF17),ENSG00000100292(HMOX1),ENSG00000115596(WNT6),ENSG00000112242(E2F3),ENSG00000134202(GSTM3),ENSG00000125845(BMP2),ENSG00000101109(STK4),ENSG00000154342(WNT3A),ENSG000001…	1.3868623	0.017061896	0.335906069
hsa05218	Melanoma	8	3	5	678	76	8877	ENSG00000100311(PDGFB),ENSG00000158815(FGF17),ENSG00000112242(E2F3),ENSG00000116717(GADD45A),ENSG00000140285(FGF7),ENSG00000130222(GADD45G),ENSG00000187098(MITF),ENSG00000145431(PDGFC),	ENSG00000100311(PDGFB),ENSG00000116717(GADD45A),ENSG00000145431(PDGFC),	ENSG00000158815(FGF17),ENSG00000112242(E2F3),ENSG00000140285(FGF7),ENSG00000130222(GADD45G),ENSG00000187098(MITF),	1.378202143	0.2699764	1
hsa00531	Glycosaminoglycan degradation	2	1	1	678	19	8877	ENSG00000172987(HPSE2),ENSG00000141012(GALNS),	ENSG00000172987(HPSE2),	ENSG00000141012(GALNS),	1.378202143	0.359341385	1
hsa00604	Glycosphingolipid biosynthesis - ganglio series	2	0	2	678	19	8877	ENSG00000160408(ST6GALNAC6),ENSG00000008513(ST3GAL1),	-	ENSG00000160408(ST6GALNAC6),ENSG00000008513(ST3GAL1),	1.378202143	0.359341385	1
hsa04340	Hedgehog signaling pathway	5	1	4	678	48	8877	ENSG00000106571(GLI3),ENSG00000111087(GLI1),ENSG00000166167(BTRC),ENSG00000143147(GPR161),ENSG00000117425(PTCH2),	ENSG00000117425(PTCH2),	ENSG00000106571(GLI3),ENSG00000111087(GLI1),ENSG00000166167(BTRC),ENSG00000143147(GPR161),	1.36384587	0.332735304	1
hsa04912	GnRH signaling pathway	10	5	5	678	96	8877	ENSG00000157388(CACNA1D),ENSG00000163932(PRKCD),ENSG00000102001(CACNA1F),ENSG00000087245(MMP2),ENSG00000169885(CALML6),ENSG00000113070(HBEGF),ENSG00000120738(EGR1),ENSG00000123104(ITPR2),ENSG00000135346(CGA),ENSG00000182621(PLCB1),	ENSG00000157388(CACNA1D),ENSG00000102001(CACNA1F),ENSG00000169885(CALML6),ENSG00000120738(EGR1),ENSG00000182621(PLCB1),	ENSG00000163932(PRKCD),ENSG00000087245(MMP2),ENSG00000113070(HBEGF),ENSG00000123104(ITPR2),ENSG00000135346(CGA),	1.36384587	0.251608556	1
hsa04024	cAMP signaling pathway	23	10	13	678	222	8877	ENSG00000157388(CACNA1D),ENSG00000169418(NPR1),ENSG00000134215(VAV3),ENSG00000079337(RAPGEF3),ENSG00000106018(VIPR2),ENSG00000152578(GRIA4),ENSG00000186951(PPARA),ENSG00000069849(ATP1B3),ENSG00000102001(CACNA1F),ENSG00000065989(PDE4A),ENSG00000105650(PDE4C),ENSG00000198829(SUCNR1),ENSG00000143578(CREB3L4),ENSG00000138193(PLCE1),ENSG00000106571(GLI3),ENSG00000169885(CALML6),ENSG00000169252(ADRB2),…	ENSG00000157388(CACNA1D),ENSG00000079337(RAPGEF3),ENSG00000152578(GRIA4),ENSG00000186951(PPARA),ENSG00000102001(CACNA1F),ENSG00000105650(PDE4C),ENSG00000143578(CREB3L4),ENSG00000138193(PLCE1),ENSG00000169885(CALML6),ENSG00000146469(VIP),	ENSG00000169418(NPR1),ENSG00000134215(VAV3),ENSG00000106018(VIPR2),ENSG00000069849(ATP1B3),ENSG00000065989(PDE4A),ENSG00000198829(SUCNR1),ENSG00000106571(GLI3),ENSG00000169252(ADRB2),ENSG00000111087(GLI1),ENSG00000125384(PTGER2),ENSG00000127129(EDN2),ENSG00000135346(CGA),ENSG00000070729(CNGB1),	1.35647373	0.130110933	0.773300829
hsa00601	Glycosphingolipid biosynthesis - lacto and neolacto series	3	2	1	678	29	8877	ENSG00000174951(FUT1),ENSG00000110080(ST3GAL4),ENSG00000169255(B3GALNT1),	ENSG00000174951(FUT1),ENSG00000169255(B3GALNT1),	ENSG00000110080(ST3GAL4),	1.354440037	0.368981877	1
hsa00650	Butanoate metabolism	3	3	0	678	29	8877	ENSG00000117305(HMGCL),ENSG00000005187(ACSM3),ENSG00000113790(EHHADH),	ENSG00000117305(HMGCL),ENSG00000005187(ACSM3),ENSG00000113790(EHHADH),	-	1.354440037	0.368981877	1
hsa04928	Parathyroid hormone synthesis, secretion and action	12	6	6	678	117	8877	ENSG00000111424(VDR),ENSG00000019186(CYP24A1),ENSG00000242252(BGLAP),ENSG00000065989(PDE4A),ENSG00000105650(PDE4C),ENSG00000143578(CREB3L4),ENSG00000198569(SLC34A3),ENSG00000113070(HBEGF),ENSG00000120738(EGR1),ENSG00000153234(NR4A2),ENSG00000123104(ITPR2),ENSG00000182621(PLCB1),	ENSG00000111424(VDR),ENSG00000105650(PDE4C),ENSG00000143578(CREB3L4),ENSG00000198569(SLC34A3),ENSG00000120738(EGR1),ENSG00000182621(PLCB1),	ENSG00000019186(CYP24A1),ENSG00000242252(BGLAP),ENSG00000065989(PDE4A),ENSG00000113070(HBEGF),ENSG00000153234(NR4A2),ENSG00000123104(ITPR2),	1.342863626	0.243992187	1
hsa05120	Epithelial cell signaling in Helicobacter pylori infection	8	4	4	678	78	8877	ENSG00000169429(CXCL8),ENSG00000105929(ATP6V0A4),ENSG00000250565(ATP6V1E2),ENSG00000163739(CXCL1),ENSG00000166086(JAM3),ENSG00000113070(HBEGF),ENSG00000271503(CCL5),ENSG00000117410(ATP6V0B),	ENSG00000169429(CXCL8),ENSG00000250565(ATP6V1E2),ENSG00000163739(CXCL1),ENSG00000166086(JAM3),	ENSG00000105929(ATP6V0A4),ENSG00000113070(HBEGF),ENSG00000271503(CCL5),ENSG00000117410(ATP6V0B),	1.342863626	0.300398205	1
hsa01100	Metabolic pathways	141	92	49	678	1376	8877	ENSG00000139410(SDSL),ENSG00000132837(DMGDH),ENSG00000196139(AKR1C3),ENSG00000154930(ACSS1),ENSG00000168237(GLYCTK),ENSG00000143641(GALNT2),ENSG00000198786(MT-ND5),ENSG00000145020(AMT),ENSG00000179085(DPM3),ENSG00000274276(CBSL),ENSG00000237289(CKMT1B),ENSG00000117305(HMGCL),ENSG00000105929(ATP6V0A4),ENSG00000140459(CYP11A1),ENSG00000074416(MGLL),ENSG00000250565(ATP6V1E2),ENSG00000104524(PYCR3),E…	ENSG00000139410(SDSL),ENSG00000132837(DMGDH),ENSG00000154930(ACSS1),ENSG00000168237(GLYCTK),ENSG00000198786(MT-ND5),ENSG00000145020(AMT),ENSG00000179085(DPM3),ENSG00000274276(CBSL),ENSG00000237289(CKMT1B),ENSG00000117305(HMGCL),ENSG00000140459(CYP11A1),ENSG00000250565(ATP6V1E2),ENSG00000104524(PYCR3),ENSG00000126522(ASL),ENSG00000170522(ELOVL6),ENSG00000149380(P4HA3),ENSG00000062282(DGAT2),ENSG00…	ENSG00000196139(AKR1C3),ENSG00000143641(GALNT2),ENSG00000105929(ATP6V0A4),ENSG00000074416(MGLL),ENSG00000148344(PTGES),ENSG00000167315(ACAA2),ENSG00000143753(DEGS1),ENSG00000130066(SAT1),ENSG00000143772(ITPKB),ENSG00000197355(UAP1L1),ENSG00000104723(TUSC3),ENSG00000160285(LSS),ENSG00000259075(POC1B-GALNT4),ENSG00000110080(ST3GAL4),ENSG00000019186(CYP24A1),ENSG00000163286(ALPG),ENSG00000163283(ALP…	1.341643728	0.001817644	0.095426291
hsa00590	Arachidonic acid metabolism	7	2	5	678	69	8877	ENSG00000196139(AKR1C3),ENSG00000148344(PTGES),ENSG00000164294(GPX8),ENSG00000120915(EPHX2),ENSG00000100031(GGT1),ENSG00000095303(PTGS1),ENSG00000130649(CYP2E1),	ENSG00000164294(GPX8),ENSG00000120915(EPHX2),	ENSG00000196139(AKR1C3),ENSG00000148344(PTGES),ENSG00000100031(GGT1),ENSG00000095303(PTGS1),ENSG00000130649(CYP2E1),	1.328267282	0.329435825	1
hsa04622	RIG-I-like receptor signaling pathway	8	8	0	678	79	8877	ENSG00000169429(CXCL8),ENSG00000107201(DDX58),ENSG00000115267(IFIH1),ENSG00000101695(RNF125),ENSG00000160703(NLRX1),ENSG00000108771(DHX58),ENSG00000149476(TKFC),ENSG00000185507(IRF7),	ENSG00000169429(CXCL8),ENSG00000107201(DDX58),ENSG00000115267(IFIH1),ENSG00000101695(RNF125),ENSG00000160703(NLRX1),ENSG00000108771(DHX58),ENSG00000149476(TKFC),ENSG00000185507(IRF7),	-	1.325865352	0.316216795	1
hsa04350	TGF-beta signaling pathway	10	6	4	678	99	8877	ENSG00000105329(TGFB1),ENSG00000138696(BMPR1B),ENSG00000147883(CDKN2B),ENSG00000134363(FST),ENSG00000139269(INHBE),ENSG00000122641(INHBA),ENSG00000135503(ACVR1B),ENSG00000125845(BMP2),ENSG00000090539(CHRD),ENSG00000137834(SMAD6),	ENSG00000138696(BMPR1B),ENSG00000147883(CDKN2B),ENSG00000134363(FST),ENSG00000139269(INHBE),ENSG00000122641(INHBA),ENSG00000135503(ACVR1B),	ENSG00000105329(TGFB1),ENSG00000125845(BMP2),ENSG00000090539(CHRD),ENSG00000137834(SMAD6),	1.322517207	0.290479091	1
hsa00770	Pantothenate and CoA biosynthesis	2	2	0	678	20	8877	ENSG00000060982(BCAT1),ENSG00000138621(PPCDC),	ENSG00000060982(BCAT1),ENSG00000138621(PPCDC),	-	1.309292035	0.397605579	1
hsa01523	Antifolate resistance	4	1	3	678	40	8877	ENSG00000110195(FOLR1),ENSG00000023839(ABCC2),ENSG00000118777(ABCG2),ENSG00000178700(DHFR2),	ENSG00000178700(DHFR2),	ENSG00000110195(FOLR1),ENSG00000023839(ABCC2),ENSG00000118777(ABCG2),	1.309292035	0.390417872	1
hsa00280	Valine, leucine and isoleucine degradation	5	3	2	678	50	8877	ENSG00000117305(HMGCL),ENSG00000167315(ACAA2),ENSG00000060982(BCAT1),ENSG00000175198(PCCA),ENSG00000113790(EHHADH),	ENSG00000117305(HMGCL),ENSG00000060982(BCAT1),ENSG00000113790(EHHADH),	ENSG00000167315(ACAA2),ENSG00000175198(PCCA),	1.309292035	0.377131028	1
hsa04550	Signaling pathways regulating pluripotency of stem cells	15	6	9	678	152	8877	ENSG00000138696(BMPR1B),ENSG00000130829(DUSP9),ENSG00000115596(WNT6),ENSG00000139269(INHBE),ENSG00000163666(HESX1),ENSG00000122641(INHBA),ENSG00000135503(ACVR1B),ENSG00000154342(WNT3A),ENSG00000089116(LHX5),ENSG00000134245(WNT2B),ENSG00000068078(FGFR3),ENSG00000185619(PCGF3),ENSG00000168646(AXIN2),ENSG00000188064(WNT7B),ENSG00000135111(TBX3),	ENSG00000138696(BMPR1B),ENSG00000139269(INHBE),ENSG00000163666(HESX1),ENSG00000122641(INHBA),ENSG00000135503(ACVR1B),ENSG00000089116(LHX5),	ENSG00000130829(DUSP9),ENSG00000115596(WNT6),ENSG00000154342(WNT3A),ENSG00000134245(WNT2B),ENSG00000068078(FGFR3),ENSG00000185619(PCGF3),ENSG00000168646(AXIN2),ENSG00000188064(WNT7B),ENSG00000135111(TBX3),	1.292064509	0.263400346	1
hsa04151	PI3K-Akt signaling pathway	37	14	23	678	375	8877	ENSG00000092758(COL9A3),ENSG00000124882(EREG),ENSG00000187498(COL4A1),ENSG00000188153(COL4A5),ENSG00000197565(COL4A6),ENSG00000196878(LAMB3),ENSG00000139679(LPAR6),ENSG00000134871(COL4A2),ENSG00000118515(SGK1),ENSG00000198121(LPAR1),ENSG00000100889(PCK2),ENSG00000081052(COL4A4),ENSG00000187391(MAGI2),ENSG00000100311(PDGFB),ENSG00000118689(FOXO3),ENSG00000115221(ITGB6),ENSG00000158815(FGF17),ENSG0…	ENSG00000139679(LPAR6),ENSG00000198121(LPAR1),ENSG00000100889(PCK2),ENSG00000187391(MAGI2),ENSG00000100311(PDGFB),ENSG00000118689(FOXO3),ENSG00000115221(ITGB6),ENSG00000168209(DDIT4),ENSG00000120156(TEK),ENSG00000143578(CREB3L4),ENSG00000155629(PIK3AP1),ENSG00000187266(EPOR),ENSG00000111664(GNB3),ENSG00000145431(PDGFC),	ENSG00000092758(COL9A3),ENSG00000124882(EREG),ENSG00000187498(COL4A1),ENSG00000188153(COL4A5),ENSG00000197565(COL4A6),ENSG00000196878(LAMB3),ENSG00000134871(COL4A2),ENSG00000118515(SGK1),ENSG00000081052(COL4A4),ENSG00000158815(FGF17),ENSG00000040199(PHLPP2),ENSG00000108821(COL1A1),ENSG00000101680(LAMA1),ENSG00000068078(FGFR3),ENSG00000140285(FGF7),ENSG00000213949(ITGA1),ENSG00000049130(KITLG),ENS…	1.291834808	0.116962975	0.708525714
hsa04510	Focal adhesion	21	5	16	678	213	8877	ENSG00000092758(COL9A3),ENSG00000187498(COL4A1),ENSG00000188153(COL4A5),ENSG00000197565(COL4A6),ENSG00000196878(LAMB3),ENSG00000134871(COL4A2),ENSG00000081052(COL4A4),ENSG00000100311(PDGFB),ENSG00000134215(VAV3),ENSG00000115221(ITGB6),ENSG00000140795(MYLK3),ENSG00000108821(COL1A1),ENSG00000101680(LAMA1),ENSG00000259288(BUB1B-PAK6),ENSG00000213949(ITGA1),ENSG00000145431(PDGFC),ENSG00000172037(LAMB…	ENSG00000100311(PDGFB),ENSG00000115221(ITGB6),ENSG00000259288(BUB1B-PAK6),ENSG00000145431(PDGFC),ENSG00000023445(BIRC3),	ENSG00000092758(COL9A3),ENSG00000187498(COL4A1),ENSG00000188153(COL4A5),ENSG00000197565(COL4A6),ENSG00000196878(LAMB3),ENSG00000134871(COL4A2),ENSG00000081052(COL4A4),ENSG00000134215(VAV3),ENSG00000140795(MYLK3),ENSG00000108821(COL1A1),ENSG00000101680(LAMA1),ENSG00000213949(ITGA1),ENSG00000172037(LAMB2),ENSG00000049089(COL9A2),ENSG00000041982(TNC),ENSG00000139219(COL2A1),	1.290851303	0.209699958	0.971404217
hsa05224	Breast cancer	16	6	10	678	163	8877	ENSG00000140009(ESR2),ENSG00000163909(HEYL),ENSG00000158815(FGF17),ENSG00000115596(WNT6),ENSG00000112242(E2F3),ENSG00000116717(GADD45A),ENSG00000139618(BRCA2),ENSG00000154342(WNT3A),ENSG00000134245(WNT2B),ENSG00000135547(HEY2),ENSG00000140285(FGF7),ENSG00000130222(GADD45G),ENSG00000124151(NCOA3),ENSG00000204301(NOTCH4),ENSG00000168646(AXIN2),ENSG00000188064(WNT7B),	ENSG00000140009(ESR2),ENSG00000163909(HEYL),ENSG00000116717(GADD45A),ENSG00000139618(BRCA2),ENSG00000135547(HEY2),ENSG00000204301(NOTCH4),	ENSG00000158815(FGF17),ENSG00000115596(WNT6),ENSG00000112242(E2F3),ENSG00000154342(WNT3A),ENSG00000134245(WNT2B),ENSG00000140285(FGF7),ENSG00000130222(GADD45G),ENSG00000124151(NCOA3),ENSG00000168646(AXIN2),ENSG00000188064(WNT7B),	1.285194636	0.26135596	1
hsa04961	Endocrine and other factor-regulated calcium reabsorption	5	2	3	678	51	8877	ENSG00000111424(VDR),ENSG00000106976(DNM1),ENSG00000183023(SLC8A1),ENSG00000069849(ATP1B3),ENSG00000182621(PLCB1),	ENSG00000111424(VDR),ENSG00000182621(PLCB1),	ENSG00000106976(DNM1),ENSG00000183023(SLC8A1),ENSG00000069849(ATP1B3),	1.283619643	0.400138889	1
hsa04979	Cholesterol metabolism	5	1	4	678	51	8877	ENSG00000119655(NPC2),ENSG00000135218(CD36),ENSG00000141458(NPC1),ENSG00000175445(LPL),ENSG00000130203(APOE),	ENSG00000175445(LPL),	ENSG00000119655(NPC2),ENSG00000135218(CD36),ENSG00000141458(NPC1),ENSG00000130203(APOE),	1.283619643	0.400138889	1
hsa04060	Cytokine-cytokine receptor interaction	33	20	13	678	337	8877	ENSG00000105329(TGFB1),ENSG00000169429(CXCL8),ENSG00000095752(IL11),ENSG00000159958(TNFRSF13C),ENSG00000101017(CD40),ENSG00000138696(BMPR1B),ENSG00000145777(TSLP),ENSG00000163739(CXCL1),ENSG00000239697(TNFSF12),ENSG00000181634(TNFSF15),ENSG00000164761(TNFRSF11B),ENSG00000125657(TNFSF9),ENSG00000125726(CD70),ENSG00000144476(ACKR3),ENSG00000173535(TNFRSF10C),ENSG00000081041(CXCL2),ENSG00000242689(C…	ENSG00000169429(CXCL8),ENSG00000159958(TNFRSF13C),ENSG00000101017(CD40),ENSG00000138696(BMPR1B),ENSG00000145777(TSLP),ENSG00000163739(CXCL1),ENSG00000239697(TNFSF12),ENSG00000173535(TNFRSF10C),ENSG00000081041(CXCL2),ENSG00000139269(INHBE),ENSG00000122641(INHBA),ENSG00000049249(TNFRSF9),ENSG00000135503(ACVR1B),ENSG00000174564(IL20RB),ENSG00000187266(EPOR),ENSG00000164404(GDF9),ENSG00000008517(IL32…	ENSG00000105329(TGFB1),ENSG00000095752(IL11),ENSG00000181634(TNFSF15),ENSG00000164761(TNFRSF11B),ENSG00000125657(TNFSF9),ENSG00000125726(CD70),ENSG00000144476(ACKR3),ENSG00000242689(CNTF),ENSG00000125845(BMP2),ENSG00000172349(IL16),ENSG00000157873(TNFRSF14),ENSG00000271503(CCL5),ENSG00000121966(CXCR4),	1.282096058	0.145012517	0.830526235
hsa00020	Citrate cycle (TCA cycle)	3	1	2	678	31	8877	ENSG00000100889(PCK2),ENSG00000173599(PC),ENSG00000062485(CS),	ENSG00000100889(PCK2),	ENSG00000173599(PC),ENSG00000062485(CS),	1.267056808	0.431006307	1
hsa00510	N-Glycan biosynthesis	5	2	3	678	52	8877	ENSG00000179085(DPM3),ENSG00000104723(TUSC3),ENSG00000088035(ALG6),ENSG00000111885(MAN1A1),ENSG00000112893(MAN2A1),	ENSG00000179085(DPM3),ENSG00000088035(ALG6),	ENSG00000104723(TUSC3),ENSG00000111885(MAN1A1),ENSG00000112893(MAN2A1),	1.258934649	0.423642479	1
hsa04270	Vascular smooth muscle contraction	13	7	6	678	136	8877	ENSG00000157388(CACNA1D),ENSG00000135744(AGT),ENSG00000169418(NPR1),ENSG00000156113(KCNMA1),ENSG00000163932(PRKCD),ENSG00000171873(ADRA1D),ENSG00000140795(MYLK3),ENSG00000102001(CACNA1F),ENSG00000027075(PRKCH),ENSG00000169885(CALML6),ENSG00000127129(EDN2),ENSG00000123104(ITPR2),ENSG00000182621(PLCB1),	ENSG00000157388(CACNA1D),ENSG00000156113(KCNMA1),ENSG00000171873(ADRA1D),ENSG00000102001(CACNA1F),ENSG00000027075(PRKCH),ENSG00000169885(CALML6),ENSG00000182621(PLCB1),	ENSG00000135744(AGT),ENSG00000169418(NPR1),ENSG00000163932(PRKCD),ENSG00000140795(MYLK3),ENSG00000127129(EDN2),ENSG00000123104(ITPR2),	1.251529151	0.336457018	1
hsa00620	Pyruvate metabolism	4	3	1	678	42	8877	ENSG00000154930(ACSS1),ENSG00000100889(PCK2),ENSG00000166796(LDHC),ENSG00000173599(PC),	ENSG00000154930(ACSS1),ENSG00000100889(PCK2),ENSG00000166796(LDHC),	ENSG00000173599(PC),	1.246944796	0.443922351	1
hsa04625	C-type lectin receptor signaling pathway	11	6	5	678	116	8877	ENSG00000101096(NFATC2),ENSG00000163932(PRKCD),ENSG00000179388(EGR3),ENSG00000122877(EGR2),ENSG00000103490(PYCARD),ENSG00000104856(RELB),ENSG00000100968(NFATC4),ENSG00000137752(CASP1),ENSG00000169885(CALML6),ENSG00000123104(ITPR2),ENSG00000110944(IL23A),	ENSG00000122877(EGR2),ENSG00000103490(PYCARD),ENSG00000104856(RELB),ENSG00000137752(CASP1),ENSG00000169885(CALML6),ENSG00000110944(IL23A),	ENSG00000101096(NFATC2),ENSG00000163932(PRKCD),ENSG00000179388(EGR3),ENSG00000100968(NFATC4),ENSG00000123104(ITPR2),	1.241570034	0.372252819	1
hsa00140	Steroid hormone biosynthesis	7	3	4	678	74	8877	ENSG00000196139(AKR1C3),ENSG00000187134(AKR1C1),ENSG00000140459(CYP11A1),ENSG00000151632(AKR1C2),ENSG00000184154(LRTOMT),ENSG00000130649(CYP2E1),ENSG00000204228(HSD17B8),	ENSG00000140459(CYP11A1),ENSG00000184154(LRTOMT),ENSG00000204228(HSD17B8),	ENSG00000196139(AKR1C3),ENSG00000187134(AKR1C1),ENSG00000151632(AKR1C2),ENSG00000130649(CYP2E1),	1.238519493	0.422857342	1
hsa04010	MAPK signaling pathway	31	11	20	678	332	8877	ENSG00000157388(CACNA1D),ENSG00000124882(EREG),ENSG00000105329(TGFB1),ENSG00000008735(MAPK8IP2),ENSG00000196557(CACNA1H),ENSG00000143507(DUSP10),ENSG00000075461(CACNG4),ENSG00000167535(CACNB3),ENSG00000130829(DUSP9),ENSG00000100311(PDGFB),ENSG00000158815(FGF17),ENSG00000111266(DUSP16),ENSG00000139318(DUSP6),ENSG00000158050(DUSP2),ENSG00000116717(GADD45A),ENSG00000165995(CACNB2),ENSG00000157445(CA…	ENSG00000157388(CACNA1D),ENSG00000196557(CACNA1H),ENSG00000100311(PDGFB),ENSG00000139318(DUSP6),ENSG00000116717(GADD45A),ENSG00000102001(CACNA1F),ENSG00000120156(TEK),ENSG00000104856(RELB),ENSG00000145431(PDGFC),ENSG00000104814(MAP4K1),ENSG00000073803(MAP3K13),	ENSG00000124882(EREG),ENSG00000105329(TGFB1),ENSG00000008735(MAPK8IP2),ENSG00000143507(DUSP10),ENSG00000075461(CACNG4),ENSG00000167535(CACNB3),ENSG00000130829(DUSP9),ENSG00000158815(FGF17),ENSG00000111266(DUSP16),ENSG00000158050(DUSP2),ENSG00000165995(CACNB2),ENSG00000157445(CACNA2D3),ENSG00000101109(STK4),ENSG00000186868(MAPT),ENSG00000108861(DUSP3),ENSG00000068078(FGFR3),ENSG00000140285(FGF7),E…	1.22253172	0.238668257	1
hsa04360	Axon guidance	17	6	11	678	186	8877	ENSG00000196220(SRGAP3),ENSG00000198910(L1CAM),ENSG00000101096(NFATC2),ENSG00000076356(PLXNA2),ENSG00000138696(BMPR1B),ENSG00000001617(SEMA3F),ENSG00000130827(PLXNA3),ENSG00000102981(PARD6A),ENSG00000143434(SEMA6C),ENSG00000106683(LIMK1),ENSG00000092964(DPYSL2),ENSG00000012171(SEMA3B),ENSG00000156687(UNC5D),ENSG00000100968(NFATC4),ENSG00000154134(ROBO3),ENSG00000259288(BUB1B-PAK6),ENSG00000121966…	ENSG00000138696(BMPR1B),ENSG00000102981(PARD6A),ENSG00000143434(SEMA6C),ENSG00000092964(DPYSL2),ENSG00000154134(ROBO3),ENSG00000259288(BUB1B-PAK6),	ENSG00000196220(SRGAP3),ENSG00000198910(L1CAM),ENSG00000101096(NFATC2),ENSG00000076356(PLXNA2),ENSG00000001617(SEMA3F),ENSG00000130827(PLXNA3),ENSG00000106683(LIMK1),ENSG00000012171(SEMA3B),ENSG00000156687(UNC5D),ENSG00000100968(NFATC4),ENSG00000121966(CXCR4),	1.196664764	0.383027457	1
hsa04971	Gastric acid secretion	7	2	5	678	77	8877	ENSG00000140795(MYLK3),ENSG00000053918(KCNQ1),ENSG00000069849(ATP1B3),ENSG00000169885(CALML6),ENSG00000153822(KCNJ16),ENSG00000123104(ITPR2),ENSG00000182621(PLCB1),	ENSG00000169885(CALML6),ENSG00000182621(PLCB1),	ENSG00000140795(MYLK3),ENSG00000053918(KCNQ1),ENSG00000069849(ATP1B3),ENSG00000153822(KCNJ16),ENSG00000123104(ITPR2),	1.190265487	0.483252602	1
hsa05134	Legionellosis	7	6	1	678	77	8877	ENSG00000169429(CXCL8),ENSG00000163739(CXCL1),ENSG00000081041(CXCL2),ENSG00000103490(PYCARD),ENSG00000137752(CASP1),ENSG00000174903(RAB1B),ENSG00000132906(CASP9),	ENSG00000169429(CXCL8),ENSG00000163739(CXCL1),ENSG00000081041(CXCL2),ENSG00000103490(PYCARD),ENSG00000137752(CASP1),ENSG00000174903(RAB1B),	ENSG00000132906(CASP9),	1.190265487	0.483252602	1
hsa04015	Rap1 signaling pathway	19	13	6	678	211	8877	ENSG00000141293(SKAP1),ENSG00000198121(LPAR1),ENSG00000187391(MAGI2),ENSG00000100311(PDGFB),ENSG00000176732(PFN4),ENSG00000102981(PARD6A),ENSG00000158815(FGF17),ENSG00000127533(F2RL3),ENSG00000079337(RAPGEF3),ENSG00000120156(TEK),ENSG00000128512(DOCK4),ENSG00000138193(PLCE1),ENSG00000169885(CALML6),ENSG00000068078(FGFR3),ENSG00000140285(FGF7),ENSG00000049130(KITLG),ENSG00000145431(PDGFC),ENSG0000…	ENSG00000141293(SKAP1),ENSG00000198121(LPAR1),ENSG00000187391(MAGI2),ENSG00000100311(PDGFB),ENSG00000176732(PFN4),ENSG00000102981(PARD6A),ENSG00000127533(F2RL3),ENSG00000079337(RAPGEF3),ENSG00000120156(TEK),ENSG00000138193(PLCE1),ENSG00000169885(CALML6),ENSG00000145431(PDGFC),ENSG00000182621(PLCB1),	ENSG00000158815(FGF17),ENSG00000128512(DOCK4),ENSG00000068078(FGFR3),ENSG00000140285(FGF7),ENSG00000049130(KITLG),ENSG00000197555(SIPA1L1),	1.178983349	0.400030388	1
hsa04713	Circadian entrainment	9	8	1	678	100	8877	ENSG00000157388(CACNA1D),ENSG00000196557(CACNA1H),ENSG00000152578(GRIA4),ENSG00000138669(PRKG2),ENSG00000108551(RASD1),ENSG00000169885(CALML6),ENSG00000111664(GNB3),ENSG00000006283(CACNA1G),ENSG00000182621(PLCB1),	ENSG00000157388(CACNA1D),ENSG00000196557(CACNA1H),ENSG00000152578(GRIA4),ENSG00000138669(PRKG2),ENSG00000108551(RASD1),ENSG00000169885(CALML6),ENSG00000111664(GNB3),ENSG00000182621(PLCB1),	ENSG00000006283(CACNA1G),	1.178362832	0.483550488	1
hsa05144	Malaria	5	3	2	678	56	8877	ENSG00000105329(TGFB1),ENSG00000090339(ICAM1),ENSG00000169429(CXCL8),ENSG00000101017(CD40),ENSG00000135218(CD36),	ENSG00000090339(ICAM1),ENSG00000169429(CXCL8),ENSG00000101017(CD40),	ENSG00000105329(TGFB1),ENSG00000135218(CD36),	1.169010746	0.521918137	1
hsa04930	Type II diabetes mellitus	5	1	4	678	56	8877	ENSG00000157388(CACNA1D),ENSG00000180008(SOCS4),ENSG00000163932(PRKCD),ENSG00000182759(MAFA),ENSG00000006283(CACNA1G),	ENSG00000157388(CACNA1D),	ENSG00000180008(SOCS4),ENSG00000163932(PRKCD),ENSG00000182759(MAFA),ENSG00000006283(CACNA1G),	1.169010746	0.521918137	1
hsa04721	Synaptic vesicle cycle	8	3	5	678	90	8877	ENSG00000130477(UNC13A),ENSG00000105929(ATP6V0A4),ENSG00000250565(ATP6V1E2),ENSG00000132639(SNAP25),ENSG00000105649(RAB3A),ENSG00000106976(DNM1),ENSG00000073969(NSF),ENSG00000117410(ATP6V0B),	ENSG00000130477(UNC13A),ENSG00000250565(ATP6V1E2),ENSG00000073969(NSF),	ENSG00000105929(ATP6V0A4),ENSG00000132639(SNAP25),ENSG00000105649(RAB3A),ENSG00000106976(DNM1),ENSG00000117410(ATP6V0B),	1.163815143	0.513287532	1
hsa05220	Chronic myeloid leukemia	7	1	6	678	79	8877	ENSG00000033327(GAB2),ENSG00000105329(TGFB1),ENSG00000112242(E2F3),ENSG00000116717(GADD45A),ENSG00000173757(STAT5B),ENSG00000130222(GADD45G),ENSG00000159216(RUNX1),	ENSG00000116717(GADD45A),	ENSG00000033327(GAB2),ENSG00000105329(TGFB1),ENSG00000112242(E2F3),ENSG00000173757(STAT5B),ENSG00000130222(GADD45G),ENSG00000159216(RUNX1),	1.160132183	0.525009267	1
hsa04921	Oxytocin signaling pathway	14	4	10	678	159	8877	ENSG00000157388(CACNA1D),ENSG00000169418(NPR1),ENSG00000101096(NFATC2),ENSG00000075461(CACNG4),ENSG00000167535(CACNB3),ENSG00000116741(RGS2),ENSG00000140795(MYLK3),ENSG00000165995(CACNB2),ENSG00000157445(CACNA2D3),ENSG00000102001(CACNA1F),ENSG00000100968(NFATC4),ENSG00000169885(CALML6),ENSG00000123104(ITPR2),ENSG00000182621(PLCB1),	ENSG00000157388(CACNA1D),ENSG00000102001(CACNA1F),ENSG00000169885(CALML6),ENSG00000182621(PLCB1),	ENSG00000169418(NPR1),ENSG00000101096(NFATC2),ENSG00000075461(CACNG4),ENSG00000167535(CACNB3),ENSG00000116741(RGS2),ENSG00000140795(MYLK3),ENSG00000165995(CACNB2),ENSG00000157445(CACNA2D3),ENSG00000100968(NFATC4),ENSG00000123104(ITPR2),	1.152835754	0.488647386	1
hsa00562	Inositol phosphate metabolism	7	3	4	678	80	8877	ENSG00000143772(ITPKB),ENSG00000165458(INPPL1),ENSG00000137825(ITPKA),ENSG00000115556(PLCD4),ENSG00000138193(PLCE1),ENSG00000281028(RP11-717K11.2),ENSG00000182621(PLCB1),	ENSG00000138193(PLCE1),ENSG00000281028(RP11-717K11.2),ENSG00000182621(PLCB1),	ENSG00000143772(ITPKB),ENSG00000165458(INPPL1),ENSG00000137825(ITPKA),ENSG00000115556(PLCD4),	1.145630531	0.546275173	1
hsa04614	Renin-angiotensin system	2	1	1	678	23	8877	ENSG00000135744(AGT),ENSG00000196549(MME),	ENSG00000196549(MME),	ENSG00000135744(AGT),	1.138514813	0.5171603	1
hsa04962	Vasopressin-regulated water reabsorption	4	2	2	678	46	8877	ENSG00000073969(NSF),ENSG00000143578(CREB3L4),ENSG00000165272(AQP3),ENSG00000158560(DYNC1I1),	ENSG00000073969(NSF),ENSG00000143578(CREB3L4),	ENSG00000165272(AQP3),ENSG00000158560(DYNC1I1),	1.138514813	0.556586532	1
hsa05418	Fluid shear stress and atherosclerosis	13	8	5	678	150	8877	ENSG00000090339(ICAM1),ENSG00000116584(ARHGEF2),ENSG00000179776(CDH5),ENSG00000138696(BMPR1B),ENSG00000100311(PDGFB),ENSG00000100292(HMOX1),ENSG00000065621(GSTO2),ENSG00000104368(PLAT),ENSG00000134202(GSTM3),ENSG00000116701(NCF2),ENSG00000127528(KLF2),ENSG00000087245(MMP2),ENSG00000169885(CALML6),	ENSG00000090339(ICAM1),ENSG00000116584(ARHGEF2),ENSG00000138696(BMPR1B),ENSG00000100311(PDGFB),ENSG00000065621(GSTO2),ENSG00000116701(NCF2),ENSG00000127528(KLF2),ENSG00000169885(CALML6),	ENSG00000179776(CDH5),ENSG00000100292(HMOX1),ENSG00000104368(PLAT),ENSG00000134202(GSTM3),ENSG00000087245(MMP2),	1.134719764	0.531154803	1
hsa04926	Relaxin signaling pathway	12	3	9	678	139	8877	ENSG00000187498(COL4A1),ENSG00000105329(TGFB1),ENSG00000188153(COL4A5),ENSG00000197565(COL4A6),ENSG00000134871(COL4A2),ENSG00000081052(COL4A4),ENSG00000168542(COL3A1),ENSG00000143578(CREB3L4),ENSG00000108821(COL1A1),ENSG00000087245(MMP2),ENSG00000111664(GNB3),ENSG00000182621(PLCB1),	ENSG00000143578(CREB3L4),ENSG00000111664(GNB3),ENSG00000182621(PLCB1),	ENSG00000187498(COL4A1),ENSG00000105329(TGFB1),ENSG00000188153(COL4A5),ENSG00000197565(COL4A6),ENSG00000134871(COL4A2),ENSG00000081052(COL4A4),ENSG00000168542(COL3A1),ENSG00000108821(COL1A1),ENSG00000087245(MMP2),	1.130324059	0.545816089	1
hsa03420	Nucleotide excision repair	5	4	1	678	58	8877	ENSG00000183474(GTF2H2C),ENSG00000111358(GTF2H3),ENSG00000139842(CUL4A),ENSG00000145736(GTF2H2),ENSG00000272047(GTF2H5),	ENSG00000183474(GTF2H2C),ENSG00000111358(GTF2H3),ENSG00000145736(GTF2H2),ENSG00000272047(GTF2H5),	ENSG00000139842(CUL4A),	1.128700031	0.57311306	1
hsa04070	Phosphatidylinositol signaling system	9	4	5	678	105	8877	ENSG00000143772(ITPKB),ENSG00000165458(INPPL1),ENSG00000137825(ITPKA),ENSG00000115556(PLCD4),ENSG00000138193(PLCE1),ENSG00000169885(CALML6),ENSG00000281028(RP11-717K11.2),ENSG00000123104(ITPR2),ENSG00000182621(PLCB1),	ENSG00000138193(PLCE1),ENSG00000169885(CALML6),ENSG00000281028(RP11-717K11.2),ENSG00000182621(PLCB1),	ENSG00000143772(ITPKB),ENSG00000165458(INPPL1),ENSG00000137825(ITPKA),ENSG00000115556(PLCD4),ENSG00000123104(ITPR2),	1.122250316	0.57597756	1
hsa04068	FoxO signaling pathway	12	7	5	678	140	8877	ENSG00000105329(TGFB1),ENSG00000118515(SGK1),ENSG00000147082(CCNB3),ENSG00000100889(PCK2),ENSG00000118689(FOXO3),ENSG00000147883(CDKN2B),ENSG00000103942(HOMER2),ENSG00000139112(GABARAPL1),ENSG00000116717(GADD45A),ENSG00000101109(STK4),ENSG00000127528(KLF2),ENSG00000130222(GADD45G),	ENSG00000147082(CCNB3),ENSG00000100889(PCK2),ENSG00000118689(FOXO3),ENSG00000147883(CDKN2B),ENSG00000103942(HOMER2),ENSG00000116717(GADD45A),ENSG00000127528(KLF2),	ENSG00000105329(TGFB1),ENSG00000118515(SGK1),ENSG00000139112(GABARAPL1),ENSG00000101109(STK4),ENSG00000130222(GADD45G),	1.122250316	0.561883413	1
hsa04966	Collecting duct acid secretion	3	1	2	678	35	8877	ENSG00000105929(ATP6V0A4),ENSG00000250565(ATP6V1E2),ENSG00000113504(SLC12A7),	ENSG00000250565(ATP6V1E2),	ENSG00000105929(ATP6V0A4),ENSG00000113504(SLC12A7),	1.122250316	0.562028858	1
hsa04371	Apelin signaling pathway	12	6	6	678	141	8877	ENSG00000139112(GABARAPL1),ENSG00000104368(PLAT),ENSG00000183023(SLC8A1),ENSG00000140795(MYLK3),ENSG00000127528(KLF2),ENSG00000213999(MEF2B),ENSG00000166819(PLIN1),ENSG00000169885(CALML6),ENSG00000120738(EGR1),ENSG00000111664(GNB3),ENSG00000123104(ITPR2),ENSG00000182621(PLCB1),	ENSG00000127528(KLF2),ENSG00000166819(PLIN1),ENSG00000169885(CALML6),ENSG00000120738(EGR1),ENSG00000111664(GNB3),ENSG00000182621(PLCB1),	ENSG00000139112(GABARAPL1),ENSG00000104368(PLAT),ENSG00000183023(SLC8A1),ENSG00000140795(MYLK3),ENSG00000213999(MEF2B),ENSG00000123104(ITPR2),	1.114291094	0.578095519	1
hsa04210	Apoptosis	13	9	4	678	153	8877	ENSG00000041880(PARP3),ENSG00000143387(CTSK),ENSG00000103811(CTSH),ENSG00000108387(SEPTIN4),ENSG00000116717(GADD45A),ENSG00000056558(TRAF1),ENSG00000135116(HRK),ENSG00000130222(GADD45G),ENSG00000105327(BBC3),ENSG00000178607(ERN1),ENSG00000132906(CASP9),ENSG00000123104(ITPR2),ENSG00000023445(BIRC3),	ENSG00000041880(PARP3),ENSG00000103811(CTSH),ENSG00000108387(SEPTIN4),ENSG00000116717(GADD45A),ENSG00000056558(TRAF1),ENSG00000135116(HRK),ENSG00000105327(BBC3),ENSG00000178607(ERN1),ENSG00000023445(BIRC3),	ENSG00000143387(CTSK),ENSG00000130222(GADD45G),ENSG00000132906(CASP9),ENSG00000123104(ITPR2),	1.112470357	0.577319267	1
hsa04916	Melanogenesis	9	3	6	678	106	8877	ENSG00000115596(WNT6),ENSG00000143578(CREB3L4),ENSG00000154342(WNT3A),ENSG00000134245(WNT2B),ENSG00000169885(CALML6),ENSG00000187098(MITF),ENSG00000049130(KITLG),ENSG00000188064(WNT7B),ENSG00000182621(PLCB1),	ENSG00000143578(CREB3L4),ENSG00000169885(CALML6),ENSG00000182621(PLCB1),	ENSG00000115596(WNT6),ENSG00000154342(WNT3A),ENSG00000134245(WNT2B),ENSG00000187098(MITF),ENSG00000049130(KITLG),ENSG00000188064(WNT7B),	1.111663049	0.595029862	1
hsa03022	Basal transcription factors	5	5	0	678	59	8877	ENSG00000183474(GTF2H2C),ENSG00000111358(GTF2H3),ENSG00000120656(TAF12),ENSG00000145736(GTF2H2),ENSG00000272047(GTF2H5),	ENSG00000183474(GTF2H2C),ENSG00000111358(GTF2H3),ENSG00000120656(TAF12),ENSG00000145736(GTF2H2),ENSG00000272047(GTF2H5),	-	1.109569522	0.599098792	1
hsa05161	Hepatitis B	15	7	8	678	178	8877	ENSG00000105329(TGFB1),ENSG00000101096(NFATC2),ENSG00000169429(CXCL8),ENSG00000107201(DDX58),ENSG00000115267(IFIH1),ENSG00000179388(EGR3),ENSG00000112242(E2F3),ENSG00000122877(EGR2),ENSG00000143578(CREB3L4),ENSG00000100968(NFATC4),ENSG00000185507(IRF7),ENSG00000173757(STAT5B),ENSG00000164342(TLR3),ENSG00000132906(CASP9),ENSG00000166913(YWHAB),	ENSG00000169429(CXCL8),ENSG00000107201(DDX58),ENSG00000115267(IFIH1),ENSG00000122877(EGR2),ENSG00000143578(CREB3L4),ENSG00000185507(IRF7),ENSG00000164342(TLR3),	ENSG00000105329(TGFB1),ENSG00000101096(NFATC2),ENSG00000179388(EGR3),ENSG00000112242(E2F3),ENSG00000100968(NFATC4),ENSG00000173757(STAT5B),ENSG00000132906(CASP9),ENSG00000166913(YWHAB),	1.103335985	0.588937568	1
hsa00480	Glutathione metabolism	5	3	2	678	60	8877	ENSG00000065621(GSTO2),ENSG00000164294(GPX8),ENSG00000100031(GGT1),ENSG00000134202(GSTM3),ENSG00000115758(ODC1),	ENSG00000065621(GSTO2),ENSG00000164294(GPX8),ENSG00000115758(ODC1),	ENSG00000100031(GGT1),ENSG00000134202(GSTM3),	1.091076696	0.625295671	1
hsa00515	Mannose type O-glycan biosynthesis	2	2	0	678	24	8877	ENSG00000118600(RXYLT1),ENSG00000106692(FKTN),	ENSG00000118600(RXYLT1),ENSG00000106692(FKTN),	-	1.091076696	0.558061576	1
hsa05133	Pertussis	8	6	2	678	96	8877	ENSG00000106804(C5),ENSG00000169429(CXCL8),ENSG00000149131(SERPING1),ENSG00000103490(PYCARD),ENSG00000123843(C4BPB),ENSG00000137752(CASP1),ENSG00000169885(CALML6),ENSG00000110944(IL23A),	ENSG00000106804(C5),ENSG00000169429(CXCL8),ENSG00000103490(PYCARD),ENSG00000137752(CASP1),ENSG00000169885(CALML6),ENSG00000110944(IL23A),	ENSG00000149131(SERPING1),ENSG00000123843(C4BPB),	1.091076696	0.634153799	1
hsa04080	Neuroactive ligand-receptor interaction	30	15	15	678	362	8877	ENSG00000106804(C5),ENSG00000135744(AGT),ENSG00000139679(LPAR6),ENSG00000213694(S1PR3),ENSG00000006128(TAC1),ENSG00000198121(LPAR1),ENSG00000171873(ADRA1D),ENSG00000127533(F2RL3),ENSG00000164418(GRIK2),ENSG00000106018(VIPR2),ENSG00000152578(GRIA4),ENSG00000213906(LTB4R2),ENSG00000187094(CCK),ENSG00000109738(GLRB),ENSG00000169252(ADRB2),ENSG00000183971(NPW),ENSG00000152207(CYSLTR2),ENSG00000133636…	ENSG00000106804(C5),ENSG00000139679(LPAR6),ENSG00000006128(TAC1),ENSG00000198121(LPAR1),ENSG00000171873(ADRA1D),ENSG00000127533(F2RL3),ENSG00000152578(GRIA4),ENSG00000213906(LTB4R2),ENSG00000109738(GLRB),ENSG00000183971(NPW),ENSG00000147246(HTR2C),ENSG00000146469(VIP),ENSG00000083454(P2RX5),ENSG00000135124(P2RX4),ENSG00000213903(LTB4R),	ENSG00000135744(AGT),ENSG00000213694(S1PR3),ENSG00000164418(GRIK2),ENSG00000106018(VIPR2),ENSG00000187094(CCK),ENSG00000169252(ADRB2),ENSG00000152207(CYSLTR2),ENSG00000133636(NTS),ENSG00000125384(PTGER2),ENSG00000115353(TACR1),ENSG00000215644(GCGR),ENSG00000135902(CHRND),ENSG00000127129(EDN2),ENSG00000180720(CHRM4),ENSG00000135346(CGA),	1.085048648	0.583737889	1
hsa04530	Tight junction	15	9	6	678	181	8877	ENSG00000157388(CACNA1D),ENSG00000109063(MYH3),ENSG00000189143(CLDN4),ENSG00000116584(ARHGEF2),ENSG00000163347(CLDN1),ENSG00000180353(HCLS1),ENSG00000102981(PARD6A),ENSG00000171992(SYNPO),ENSG00000158473(CD1D),ENSG00000144821(MYH15),ENSG00000166086(JAM3),ENSG00000130545(CRB3),ENSG00000166128(RAB8B),ENSG00000159216(RUNX1),ENSG00000268861(AC008878.3),	ENSG00000157388(CACNA1D),ENSG00000109063(MYH3),ENSG00000116584(ARHGEF2),ENSG00000163347(CLDN1),ENSG00000102981(PARD6A),ENSG00000158473(CD1D),ENSG00000144821(MYH15),ENSG00000166086(JAM3),ENSG00000166128(RAB8B),	ENSG00000189143(CLDN4),ENSG00000180353(HCLS1),ENSG00000171992(SYNPO),ENSG00000130545(CRB3),ENSG00000159216(RUNX1),ENSG00000268861(AC008878.3),	1.085048648	0.632986444	1
hsa05213	Endometrial cancer	5	2	3	678	61	8877	ENSG00000118689(FOXO3),ENSG00000116717(GADD45A),ENSG00000130222(GADD45G),ENSG00000132906(CASP9),ENSG00000168646(AXIN2),	ENSG00000118689(FOXO3),ENSG00000116717(GADD45A),	ENSG00000130222(GADD45G),ENSG00000132906(CASP9),ENSG00000168646(AXIN2),	1.073190193	0.651668362	1
hsa04810	Regulation of actin cytoskeleton	18	6	12	678	221	8877	ENSG00000198121(LPAR1),ENSG00000100311(PDGFB),ENSG00000134215(VAV3),ENSG00000176732(PFN4),ENSG00000115221(ITGB6),ENSG00000158815(FGF17),ENSG00000140678(ITGAX),ENSG00000140795(MYLK3),ENSG00000106683(LIMK1),ENSG00000006747(SCIN),ENSG00000068078(FGFR3),ENSG00000259288(BUB1B-PAK6),ENSG00000140285(FGF7),ENSG00000213949(ITGA1),ENSG00000145431(PDGFC),ENSG00000121966(CXCR4),ENSG00000180720(CHRM4),ENSG000…	ENSG00000198121(LPAR1),ENSG00000100311(PDGFB),ENSG00000176732(PFN4),ENSG00000115221(ITGB6),ENSG00000259288(BUB1B-PAK6),ENSG00000145431(PDGFC),	ENSG00000134215(VAV3),ENSG00000158815(FGF17),ENSG00000140678(ITGAX),ENSG00000140795(MYLK3),ENSG00000106683(LIMK1),ENSG00000006747(SCIN),ENSG00000068078(FGFR3),ENSG00000140285(FGF7),ENSG00000213949(ITGA1),ENSG00000121966(CXCR4),ENSG00000180720(CHRM4),ENSG00000055163(CYFIP2),	1.066391703	0.675131083	1
hsa04310	Wnt signaling pathway	14	1	13	678	172	8877	ENSG00000101096(NFATC2),ENSG00000115596(WNT6),ENSG00000133067(LGR6),ENSG00000164736(SOX17),ENSG00000100968(NFATC4),ENSG00000154342(WNT3A),ENSG00000134245(WNT2B),ENSG00000140807(NKD1),ENSG00000166167(BTRC),ENSG00000107984(DKK1),ENSG00000145506(NKD2),ENSG00000168646(AXIN2),ENSG00000188064(WNT7B),ENSG00000182621(PLCB1),	ENSG00000182621(PLCB1),	ENSG00000101096(NFATC2),ENSG00000115596(WNT6),ENSG00000133067(LGR6),ENSG00000164736(SOX17),ENSG00000100968(NFATC4),ENSG00000154342(WNT3A),ENSG00000134245(WNT2B),ENSG00000140807(NKD1),ENSG00000166167(BTRC),ENSG00000107984(DKK1),ENSG00000145506(NKD2),ENSG00000168646(AXIN2),ENSG00000188064(WNT7B),	1.06570282	0.683476937	1
hsa04931	Insulin resistance	10	6	4	678	123	8877	ENSG00000101255(TRIB3),ENSG00000135744(AGT),ENSG00000100889(PCK2),ENSG00000163932(PRKCD),ENSG00000186951(PPARA),ENSG00000140284(SLC27A2),ENSG00000143578(CREB3L4),ENSG00000135218(CD36),ENSG00000235194(PPP1R3E),ENSG00000009950(MLXIPL),	ENSG00000101255(TRIB3),ENSG00000100889(PCK2),ENSG00000186951(PPARA),ENSG00000143578(CREB3L4),ENSG00000235194(PPP1R3E),ENSG00000009950(MLXIPL),	ENSG00000135744(AGT),ENSG00000163932(PRKCD),ENSG00000140284(SLC27A2),ENSG00000135218(CD36),	1.064465069	0.687730496	1
hsa04623	Cytosolic DNA-sensing pathway	6	5	1	678	74	8877	ENSG00000107201(DDX58),ENSG00000121851(POLR3GL),ENSG00000103490(PYCARD),ENSG00000185507(IRF7),ENSG00000137752(CASP1),ENSG00000271503(CCL5),	ENSG00000107201(DDX58),ENSG00000121851(POLR3GL),ENSG00000103490(PYCARD),ENSG00000185507(IRF7),ENSG00000137752(CASP1),	ENSG00000271503(CCL5),	1.061588137	0.679054411	1
hsa05165	Human papillomavirus infection	33	8	25	678	408	8877	ENSG00000069812(HES2),ENSG00000092758(COL9A3),ENSG00000187498(COL4A1),ENSG00000188153(COL4A5),ENSG00000197565(COL4A6),ENSG00000105929(ATP6V0A4),ENSG00000196878(LAMB3),ENSG00000250565(ATP6V1E2),ENSG00000163909(HEYL),ENSG00000134871(COL4A2),ENSG00000081052(COL4A4),ENSG00000102981(PARD6A),ENSG00000179111(HES7),ENSG00000115221(ITGB6),ENSG00000196782(MAML3),ENSG00000115596(WNT6),ENSG00000143578(CREB3L…	ENSG00000250565(ATP6V1E2),ENSG00000163909(HEYL),ENSG00000102981(PARD6A),ENSG00000115221(ITGB6),ENSG00000143578(CREB3L4),ENSG00000135547(HEY2),ENSG00000164342(TLR3),ENSG00000204301(NOTCH4),	ENSG00000069812(HES2),ENSG00000092758(COL9A3),ENSG00000187498(COL4A1),ENSG00000188153(COL4A5),ENSG00000197565(COL4A6),ENSG00000105929(ATP6V0A4),ENSG00000196878(LAMB3),ENSG00000134871(COL4A2),ENSG00000081052(COL4A4),ENSG00000179111(HES7),ENSG00000196782(MAML3),ENSG00000115596(WNT6),ENSG00000154342(WNT3A),ENSG00000134245(WNT2B),ENSG00000108821(COL1A1),ENSG00000101680(LAMA1),ENSG00000130545(CRB3),EN…	1.058986205	0.668774569	1
hsa05010	Alzheimer disease	16	10	6	678	199	8877	ENSG00000157388(CACNA1D),ENSG00000196549(MME),ENSG00000185633(NDUFA4L2),ENSG00000160471(COX6B2),ENSG00000102001(CACNA1F),ENSG00000186868(MAPT),ENSG00000267855(NDUFA7),ENSG00000169885(CALML6),ENSG00000145335(SNCA),ENSG00000178607(ERN1),ENSG00000132906(CASP9),ENSG00000123104(ITPR2),ENSG00000175445(LPL),ENSG00000198727(MT-CYB),ENSG00000130203(APOE),ENSG00000182621(PLCB1),	ENSG00000157388(CACNA1D),ENSG00000196549(MME),ENSG00000185633(NDUFA4L2),ENSG00000102001(CACNA1F),ENSG00000267855(NDUFA7),ENSG00000169885(CALML6),ENSG00000178607(ERN1),ENSG00000175445(LPL),ENSG00000198727(MT-CYB),ENSG00000182621(PLCB1),	ENSG00000160471(COX6B2),ENSG00000186868(MAPT),ENSG00000145335(SNCA),ENSG00000132906(CASP9),ENSG00000123104(ITPR2),ENSG00000130203(APOE),	1.052697114	0.716243581	1
hsa05226	Gastric cancer	13	2	11	678	162	8877	ENSG00000105329(TGFB1),ENSG00000077092(RARB),ENSG00000158815(FGF17),ENSG00000115596(WNT6),ENSG00000147883(CDKN2B),ENSG00000112242(E2F3),ENSG00000116717(GADD45A),ENSG00000154342(WNT3A),ENSG00000134245(WNT2B),ENSG00000140285(FGF7),ENSG00000130222(GADD45G),ENSG00000168646(AXIN2),ENSG00000188064(WNT7B),	ENSG00000147883(CDKN2B),ENSG00000116717(GADD45A),	ENSG00000105329(TGFB1),ENSG00000077092(RARB),ENSG00000158815(FGF17),ENSG00000115596(WNT6),ENSG00000112242(E2F3),ENSG00000154342(WNT3A),ENSG00000134245(WNT2B),ENSG00000140285(FGF7),ENSG00000130222(GADD45G),ENSG00000168646(AXIN2),ENSG00000188064(WNT7B),	1.050666448	0.721909855	1
hsa00520	Amino sugar and nucleotide sugar metabolism	4	2	2	678	50	8877	ENSG00000197355(UAP1L1),ENSG00000135838(NPL),ENSG00000102032(RENBP),ENSG00000254685(FPGT),	ENSG00000135838(NPL),ENSG00000254685(FPGT),	ENSG00000197355(UAP1L1),ENSG00000102032(RENBP),	1.047433628	0.674028953	1
hsa04977	Vitamin digestion and absorption	2	2	0	678	25	8877	ENSG00000101276(SLC52A3),ENSG00000132763(MMACHC),	ENSG00000101276(SLC52A3),ENSG00000132763(MMACHC),	-	1.047433628	0.599239248	1
hsa04217	Necroptosis	14	12	2	678	176	8877	ENSG00000099284(MACROH2A2),ENSG00000203812(H2AC18),ENSG00000041880(PARP3),ENSG00000184260(H2AC20),ENSG00000167996(FTH1),ENSG00000275221(H2AC15),ENSG00000103490(PYCARD),ENSG00000246705(H2AJ),ENSG00000137752(CASP1),ENSG00000173757(STAT5B),ENSG00000164342(TLR3),ENSG00000165168(CYBB),ENSG00000189403(HMGB1),ENSG00000023445(BIRC3),	ENSG00000099284(MACROH2A2),ENSG00000203812(H2AC18),ENSG00000041880(PARP3),ENSG00000184260(H2AC20),ENSG00000275221(H2AC15),ENSG00000103490(PYCARD),ENSG00000246705(H2AJ),ENSG00000137752(CASP1),ENSG00000164342(TLR3),ENSG00000165168(CYBB),ENSG00000189403(HMGB1),ENSG00000023445(BIRC3),	ENSG00000167996(FTH1),ENSG00000173757(STAT5B),	1.041482301	0.746619707	1
hsa05210	Colorectal cancer	7	2	5	678	88	8877	ENSG00000124882(EREG),ENSG00000105329(TGFB1),ENSG00000116717(GADD45A),ENSG00000130222(GADD45G),ENSG00000105327(BBC3),ENSG00000132906(CASP9),ENSG00000168646(AXIN2),	ENSG00000116717(GADD45A),ENSG00000105327(BBC3),	ENSG00000124882(EREG),ENSG00000105329(TGFB1),ENSG00000130222(GADD45G),ENSG00000132906(CASP9),ENSG00000168646(AXIN2),	1.041482301	0.7229696	1
hsa02010	ABC transporters	5	3	2	678	63	8877	ENSG00000167972(ABCA3),ENSG00000023839(ABCC2),ENSG00000118777(ABCG2),ENSG00000154263(ABCA10),ENSG00000121270(ABCC11),	ENSG00000167972(ABCA3),ENSG00000154263(ABCA10),ENSG00000121270(ABCC11),	ENSG00000023839(ABCC2),ENSG00000118777(ABCG2),	1.039120663	0.704802431	1
hsa04142	Lysosome	11	4	7	678	139	8877	ENSG00000103723(AP3B2),ENSG00000105929(ATP6V0A4),ENSG00000144455(SUMF1),ENSG00000100478(AP4S1),ENSG00000143387(CTSK),ENSG00000103811(CTSH),ENSG00000119655(NPC2),ENSG00000141012(GALNS),ENSG00000129226(CD68),ENSG00000141458(NPC1),ENSG00000117410(ATP6V0B),	ENSG00000103723(AP3B2),ENSG00000144455(SUMF1),ENSG00000100478(AP4S1),ENSG00000103811(CTSH),	ENSG00000105929(ATP6V0A4),ENSG00000143387(CTSK),ENSG00000119655(NPC2),ENSG00000141012(GALNS),ENSG00000129226(CD68),ENSG00000141458(NPC1),ENSG00000117410(ATP6V0B),	1.036130388	0.754477475	1
hsa01524	Platinum drug resistance	6	3	3	678	76	8877	ENSG00000023839(ABCC2),ENSG00000065621(GSTO2),ENSG00000134202(GSTM3),ENSG00000105327(BBC3),ENSG00000132906(CASP9),ENSG00000023445(BIRC3),	ENSG00000065621(GSTO2),ENSG00000105327(BBC3),ENSG00000023445(BIRC3),	ENSG00000023839(ABCC2),ENSG00000134202(GSTM3),ENSG00000132906(CASP9),	1.033651607	0.727705181	1
hsa05225	Hepatocellular carcinoma	14	4	10	678	179	8877	ENSG00000105329(TGFB1),ENSG00000197763(TXNRD3),ENSG00000100292(HMOX1),ENSG00000115596(WNT6),ENSG00000065621(GSTO2),ENSG00000112242(E2F3),ENSG00000134202(GSTM3),ENSG00000116717(GADD45A),ENSG00000154342(WNT3A),ENSG00000134245(WNT2B),ENSG00000130222(GADD45G),ENSG00000168646(AXIN2),ENSG00000205683(DPF3),ENSG00000188064(WNT7B),	ENSG00000197763(TXNRD3),ENSG00000065621(GSTO2),ENSG00000116717(GADD45A),ENSG00000205683(DPF3),	ENSG00000105329(TGFB1),ENSG00000100292(HMOX1),ENSG00000115596(WNT6),ENSG00000112242(E2F3),ENSG00000134202(GSTM3),ENSG00000154342(WNT3A),ENSG00000134245(WNT2B),ENSG00000130222(GADD45G),ENSG00000168646(AXIN2),ENSG00000188064(WNT7B),	1.02402729	0.794482854	1
hsa05132	Salmonella infection	8	6	2	678	103	8877	ENSG00000169429(CXCL8),ENSG00000163739(CXCL1),ENSG00000176732(PFN4),ENSG00000081041(CXCL2),ENSG00000167705(RILP),ENSG00000103490(PYCARD),ENSG00000137752(CASP1),ENSG00000158560(DYNC1I1),	ENSG00000169429(CXCL8),ENSG00000163739(CXCL1),ENSG00000176732(PFN4),ENSG00000081041(CXCL2),ENSG00000103490(PYCARD),ENSG00000137752(CASP1),	ENSG00000167705(RILP),ENSG00000158560(DYNC1I1),	1.016925853	0.781174177	1
hsa04064	NF-kappa B signaling pathway	10	9	1	678	129	8877	ENSG00000090339(ICAM1),ENSG00000169429(CXCL8),ENSG00000159958(TNFRSF13C),ENSG00000101017(CD40),ENSG00000107201(DDX58),ENSG00000081041(CXCL2),ENSG00000056558(TRAF1),ENSG00000104856(RELB),ENSG00000198286(CARD11),ENSG00000023445(BIRC3),	ENSG00000090339(ICAM1),ENSG00000169429(CXCL8),ENSG00000159958(TNFRSF13C),ENSG00000101017(CD40),ENSG00000107201(DDX58),ENSG00000081041(CXCL2),ENSG00000056558(TRAF1),ENSG00000104856(RELB),ENSG00000023445(BIRC3),	ENSG00000198286(CARD11),	1.014955066	0.800931579	1
hsa04110	Cell cycle	10	4	6	678	129	8877	ENSG00000105329(TGFB1),ENSG00000129757(CDKN1C),ENSG00000147082(CCNB3),ENSG00000147883(CDKN2B),ENSG00000112242(E2F3),ENSG00000081377(CDC14B),ENSG00000077935(SMC1B),ENSG00000116717(GADD45A),ENSG00000130222(GADD45G),ENSG00000166913(YWHAB),	ENSG00000147082(CCNB3),ENSG00000147883(CDKN2B),ENSG00000077935(SMC1B),ENSG00000116717(GADD45A),	ENSG00000105329(TGFB1),ENSG00000129757(CDKN1C),ENSG00000112242(E2F3),ENSG00000081377(CDC14B),ENSG00000130222(GADD45G),ENSG00000166913(YWHAB),	1.014955066	0.800931579	1
hsa04723	Retrograde endocannabinoid signaling	13	11	2	678	168	8877	ENSG00000157388(CACNA1D),ENSG00000198786(MT-ND5),ENSG00000074416(MGLL),ENSG00000185633(NDUFA4L2),ENSG00000152578(GRIA4),ENSG00000102001(CACNA1F),ENSG00000198840(MT-ND3),ENSG00000267855(NDUFA7),ENSG00000111664(GNB3),ENSG00000198763(MT-ND2),ENSG00000117480(FAAH),ENSG00000123104(ITPR2),ENSG00000182621(PLCB1),	ENSG00000157388(CACNA1D),ENSG00000198786(MT-ND5),ENSG00000185633(NDUFA4L2),ENSG00000152578(GRIA4),ENSG00000102001(CACNA1F),ENSG00000198840(MT-ND3),ENSG00000267855(NDUFA7),ENSG00000111664(GNB3),ENSG00000198763(MT-ND2),ENSG00000117480(FAAH),ENSG00000182621(PLCB1),	ENSG00000074416(MGLL),ENSG00000123104(ITPR2),	1.013142646	0.821301974	1
hsa04662	B cell receptor signaling pathway	6	2	4	678	78	8877	ENSG00000101096(NFATC2),ENSG00000012124(CD22),ENSG00000134215(VAV3),ENSG00000165458(INPPL1),ENSG00000155629(PIK3AP1),ENSG00000198286(CARD11),	ENSG00000012124(CD22),ENSG00000155629(PIK3AP1),	ENSG00000101096(NFATC2),ENSG00000134215(VAV3),ENSG00000165458(INPPL1),ENSG00000198286(CARD11),	1.00714772	0.776583518	1
hsa05212	Pancreatic cancer	6	2	4	678	78	8877	ENSG00000105329(TGFB1),ENSG00000112242(E2F3),ENSG00000116717(GADD45A),ENSG00000139618(BRCA2),ENSG00000130222(GADD45G),ENSG00000132906(CASP9),	ENSG00000116717(GADD45A),ENSG00000139618(BRCA2),	ENSG00000105329(TGFB1),ENSG00000112242(E2F3),ENSG00000130222(GADD45G),ENSG00000132906(CASP9),	1.00714772	0.776583518	1
hsa03450	Non-homologous end-joining	1	1	0	678	13	8877	ENSG00000152422(XRCC4),	ENSG00000152422(XRCC4),	-	1.00714772	1	1
hsa00900	Terpenoid backbone biosynthesis	1	1	0	678	22	8877	ENSG00000163344(PMVK),	ENSG00000163344(PMVK),	-	0.595132743	1	1
hsa04612	Antigen processing and presentation	1	1	0	678	550	8877	ENSG00000131467(PSME3),	ENSG00000131467(PSME3),	-	0.02380531	1	1
hsa04950	Maturity onset diabetes of the young	1	0	1	678	28	8877	ENSG00000182759(MAFA),	-	ENSG00000182759(MAFA),	0.467604298	1	1
hsa00591	Linoleic acid metabolism	1	0	1	678	30	8877	ENSG00000130649(CYP2E1),	-	ENSG00000130649(CYP2E1),	0.436430678	1	1
hsa00471	D-Glutamine and D-glutamate metabolism	1	1	0	678	5	8877	ENSG00000135423(GLS2),	ENSG00000135423(GLS2),	-	2.618584071	1	1
hsa04213	Longevity regulating pathway - multiple species	1	1	0	678	79	8877	ENSG00000118689(FOXO3),	ENSG00000118689(FOXO3),	-	0.165733169	1	1
hsa00410	beta-Alanine metabolism	1	1	0	678	31	8877	ENSG00000113790(EHHADH),	ENSG00000113790(EHHADH),	-	0.422352269	1	1
hsa04914	Progesterone-mediated oocyte maturation	1	1	0	678	102	8877	ENSG00000147082(CCNB3),	ENSG00000147082(CCNB3),	-	0.128361964	1	1
hsa00120	Primary bile acid biosynthesis	1	1	0	678	18	8877	ENSG00000146233(CYP39A1),	ENSG00000146233(CYP39A1),	-	0.727384464	1	1
hsa04136	Autophagy - other	1	0	1	678	33	8877	ENSG00000139112(GABARAPL1),	-	ENSG00000139112(GABARAPL1),	0.396755162	1	1
hsa00072	Synthesis and degradation of ketone bodies	1	1	0	678	11	8877	ENSG00000117305(HMGCL),	ENSG00000117305(HMGCL),	-	1.190265487	1	1
hsa00040	Pentose and glucuronate interconversions	1	1	0	678	37	8877	ENSG00000165475(CRYL1),	ENSG00000165475(CRYL1),	-	0.353862712	1	1
hsa00340	Histidine metabolism	1	1	0	678	24	8877	ENSG00000139344(AMDHD1),	ENSG00000139344(AMDHD1),	-	0.545538348	1	1
hsa05033	Nicotine addiction	1	1	0	678	42	8877	ENSG00000152578(GRIA4),	ENSG00000152578(GRIA4),	-	0.311736199	1	1
hsa04122	Sulfur relay system	1	1	0	678	8	8877	ENSG00000174177(CTU2),	ENSG00000174177(CTU2),	-	1.636615044	1	1
hsa04520	Adherens junction	1	0	1	678	80	8877	ENSG00000019549(SNAI2),	-	ENSG00000019549(SNAI2),	0.163661504	1	1
hsa00910	Nitrogen metabolism	1	1	0	678	17	8877	ENSG00000107159(CA9),	ENSG00000107159(CA9),	-	0.770171786	1	1
hsa00780	Biotin metabolism	1	1	0	678	3	8877	ENSG00000159267(HLCS),	ENSG00000159267(HLCS),	-	4.364306785	1	1
hsa03020	RNA polymerase	1	1	0	678	40	8877	ENSG00000121851(POLR3GL),	ENSG00000121851(POLR3GL),	-	0.327323009	1	1
hsa05330	Allograft rejection	1	1	0	678	163	8877	ENSG00000101017(CD40),	ENSG00000101017(CD40),	-	0.080324665	1	1
hsa00830	Retinol metabolism	1	1	0	678	75	8877	ENSG00000006757(PNPLA4),	ENSG00000006757(PNPLA4),	-	0.174572271	1	1
hsa00514	Other types of O-glycan biosynthesis	1	1	0	678	22	8877	ENSG00000198756(COLGALT2),	ENSG00000198756(COLGALT2),	-	0.595132743	1	1
hsa00511	Other glycan degradation	1	1	0	678	27	8877	ENSG00000162139(NEU3),	ENSG00000162139(NEU3),	-	0.484922976	1	1
hsa00061	Fatty acid biosynthesis	1	1	0	678	14	8877	ENSG00000164398(ACSL6),	ENSG00000164398(ACSL6),	-	0.935208597	1	1
hsa00532	Glycosaminoglycan biosynthesis - chondroitin sulfate / dermatan sulfate	1	1	0	678	21	8877	ENSG00000027847(B4GALT7),	ENSG00000027847(B4GALT7),	-	0.623472398	1	1
hsa03015	mRNA surveillance pathway	1	1	0	678	101	8877	ENSG00000265241(RBM8A),	ENSG00000265241(RBM8A),	-	0.129632875	1	1
hsa04919	Thyroid hormone signaling pathway	10	3	7	678	131	8877	ENSG00000144893(MED12L),ENSG00000139155(SLCO1C1),ENSG00000069849(ATP1B3),ENSG00000115556(PLCD4),ENSG00000211448(DIO2),ENSG00000138193(PLCE1),ENSG00000124151(NCOA3),ENSG00000204301(NOTCH4),ENSG00000132906(CASP9),ENSG00000182621(PLCB1),	ENSG00000138193(PLCE1),ENSG00000204301(NOTCH4),ENSG00000182621(PLCB1),	ENSG00000144893(MED12L),ENSG00000139155(SLCO1C1),ENSG00000069849(ATP1B3),ENSG00000115556(PLCD4),ENSG00000211448(DIO2),ENSG00000124151(NCOA3),ENSG00000132906(CASP9),	0.999459569	1	1
hsa04724	Glutamatergic synapse	9	7	2	678	118	8877	ENSG00000157388(CACNA1D),ENSG00000164418(GRIK2),ENSG00000152578(GRIA4),ENSG00000103942(HOMER2),ENSG00000170579(DLGAP1),ENSG00000111664(GNB3),ENSG00000135423(GLS2),ENSG00000123104(ITPR2),ENSG00000182621(PLCB1),	ENSG00000157388(CACNA1D),ENSG00000152578(GRIA4),ENSG00000103942(HOMER2),ENSG00000170579(DLGAP1),ENSG00000111664(GNB3),ENSG00000135423(GLS2),ENSG00000182621(PLCB1),	ENSG00000164418(GRIK2),ENSG00000123104(ITPR2),	0.998612569	1	1
hsa04621	NOD-like receptor signaling pathway	17	12	5	678	224	8877	ENSG00000169429(CXCL8),ENSG00000162645(GBP2),ENSG00000160703(NLRX1),ENSG00000163739(CXCL1),ENSG00000163932(PRKCD),ENSG00000265972(TXNIP),ENSG00000081041(CXCL2),ENSG00000139112(GABARAPL1),ENSG00000103490(PYCARD),ENSG00000185507(IRF7),ENSG00000137752(CASP1),ENSG00000165168(CYBB),ENSG00000271503(CCL5),ENSG00000123104(ITPR2),ENSG00000117228(GBP1),ENSG00000023445(BIRC3),ENSG00000182621(PLCB1),	ENSG00000169429(CXCL8),ENSG00000160703(NLRX1),ENSG00000163739(CXCL1),ENSG00000265972(TXNIP),ENSG00000081041(CXCL2),ENSG00000103490(PYCARD),ENSG00000185507(IRF7),ENSG00000137752(CASP1),ENSG00000165168(CYBB),ENSG00000117228(GBP1),ENSG00000023445(BIRC3),ENSG00000182621(PLCB1),	ENSG00000162645(GBP2),ENSG00000163932(PRKCD),ENSG00000139112(GABARAPL1),ENSG00000271503(CCL5),ENSG00000123104(ITPR2),	0.993659134	1	1
hsa05020	Prion diseases	3	2	1	678	40	8877	ENSG00000106804(C5),ENSG00000120738(EGR1),ENSG00000271503(CCL5),	ENSG00000106804(C5),ENSG00000120738(EGR1),	ENSG00000271503(CCL5),	0.981969027	1	1
hsa04922	Glucagon signaling pathway	8	6	2	678	107	8877	ENSG00000100889(PCK2),ENSG00000186951(PPARA),ENSG00000166796(LDHC),ENSG00000143578(CREB3L4),ENSG00000169885(CALML6),ENSG00000215644(GCGR),ENSG00000123104(ITPR2),ENSG00000182621(PLCB1),	ENSG00000100889(PCK2),ENSG00000186951(PPARA),ENSG00000166796(LDHC),ENSG00000143578(CREB3L4),ENSG00000169885(CALML6),ENSG00000182621(PLCB1),	ENSG00000215644(GCGR),ENSG00000123104(ITPR2),	0.978909933	1	1
hsa04666	Fc gamma R-mediated phagocytosis	7	0	7	678	95	8877	ENSG00000033327(GAB2),ENSG00000134215(VAV3),ENSG00000163932(PRKCD),ENSG00000165458(INPPL1),ENSG00000106683(LIMK1),ENSG00000006747(SCIN),ENSG00000134516(DOCK2),	-	ENSG00000033327(GAB2),ENSG00000134215(VAV3),ENSG00000163932(PRKCD),ENSG00000165458(INPPL1),ENSG00000106683(LIMK1),ENSG00000006747(SCIN),ENSG00000134516(DOCK2),	0.9647415	1	1
hsa04918	Thyroid hormone synthesis	6	3	3	678	82	8877	ENSG00000164294(GPX8),ENSG00000069849(ATP1B3),ENSG00000143578(CREB3L4),ENSG00000123104(ITPR2),ENSG00000135346(CGA),ENSG00000182621(PLCB1),	ENSG00000164294(GPX8),ENSG00000143578(CREB3L4),ENSG00000182621(PLCB1),	ENSG00000069849(ATP1B3),ENSG00000123104(ITPR2),ENSG00000135346(CGA),	0.958018562	1	1
hsa00230	Purine metabolism	10	6	4	678	137	8877	ENSG00000169418(NPR1),ENSG00000165695(AK8),ENSG00000198682(PAPSS2),ENSG00000065989(PDE4A),ENSG00000105650(PDE4C),ENSG00000155085(AK9),ENSG00000186642(PDE2A),ENSG00000135318(NT5E),ENSG00000184508(HDDC3),ENSG00000187097(ENTPD5),	ENSG00000165695(AK8),ENSG00000105650(PDE4C),ENSG00000155085(AK9),ENSG00000135318(NT5E),ENSG00000184508(HDDC3),ENSG00000187097(ENTPD5),	ENSG00000169418(NPR1),ENSG00000198682(PAPSS2),ENSG00000065989(PDE4A),ENSG00000186642(PDE2A),	0.955687617	1	1
hsa04657	IL-17 signaling pathway	8	4	4	678	111	8877	ENSG00000169429(CXCL8),ENSG00000125740(FOSB),ENSG00000163739(CXCL1),ENSG00000081041(CXCL2),ENSG00000181085(MAPK15),ENSG00000117983(MUC5B),ENSG00000141639(MAPK4),ENSG00000148346(LCN2),	ENSG00000169429(CXCL8),ENSG00000163739(CXCL1),ENSG00000081041(CXCL2),ENSG00000148346(LCN2),	ENSG00000125740(FOSB),ENSG00000181085(MAPK15),ENSG00000117983(MUC5B),ENSG00000141639(MAPK4),	0.943633899	1	1
hsa04120	Ubiquitin mediated proteolysis	10	4	6	678	140	8877	ENSG00000138641(HERC3),ENSG00000151876(FBXO4),ENSG00000140543(DET1),ENSG00000148634(HERC4),ENSG00000187566(NHLRC1),ENSG00000139842(CUL4A),ENSG00000166167(BTRC),ENSG00000116661(FBXO2),ENSG00000072422(RHOBTB1),ENSG00000023445(BIRC3),	ENSG00000151876(FBXO4),ENSG00000140543(DET1),ENSG00000187566(NHLRC1),ENSG00000023445(BIRC3),	ENSG00000138641(HERC3),ENSG00000148634(HERC4),ENSG00000139842(CUL4A),ENSG00000166167(BTRC),ENSG00000116661(FBXO2),ENSG00000072422(RHOBTB1),	0.935208597	1	1
hsa04540	Gap junction	7	6	1	678	98	8877	ENSG00000198121(LPAR1),ENSG00000100311(PDGFB),ENSG00000138669(PRKG2),ENSG00000147246(HTR2C),ENSG00000145431(PDGFC),ENSG00000123104(ITPR2),ENSG00000182621(PLCB1),	ENSG00000198121(LPAR1),ENSG00000100311(PDGFB),ENSG00000138669(PRKG2),ENSG00000147246(HTR2C),ENSG00000145431(PDGFC),ENSG00000182621(PLCB1),	ENSG00000123104(ITPR2),	0.935208597	1	1
hsa04714	Thermogenesis	18	13	5	678	253	8877	ENSG00000169418(NPR1),ENSG00000198786(MT-ND5),ENSG00000074416(MGLL),ENSG00000164398(ACSL6),ENSG00000197119(SLC25A29),ENSG00000185633(NDUFA4L2),ENSG00000138669(PRKG2),ENSG00000160471(COX6B2),ENSG00000004487(KDM1A),ENSG00000198840(MT-ND3),ENSG00000203667(COX20),ENSG00000267855(NDUFA7),ENSG00000143578(CREB3L4),ENSG00000166819(PLIN1),ENSG00000163626(COX18),ENSG00000198763(MT-ND2),ENSG00000205683(DPF3…	ENSG00000198786(MT-ND5),ENSG00000164398(ACSL6),ENSG00000185633(NDUFA4L2),ENSG00000138669(PRKG2),ENSG00000198840(MT-ND3),ENSG00000203667(COX20),ENSG00000267855(NDUFA7),ENSG00000143578(CREB3L4),ENSG00000166819(PLIN1),ENSG00000163626(COX18),ENSG00000198763(MT-ND2),ENSG00000205683(DPF3),ENSG00000198727(MT-CYB),	ENSG00000169418(NPR1),ENSG00000074416(MGLL),ENSG00000197119(SLC25A29),ENSG00000160471(COX6B2),ENSG00000004487(KDM1A),	0.93151212	1	1
hsa00561	Glycerolipid metabolism	5	4	1	678	71	8877	ENSG00000168237(GLYCTK),ENSG00000074416(MGLL),ENSG00000062282(DGAT2),ENSG00000149476(TKFC),ENSG00000175445(LPL),	ENSG00000168237(GLYCTK),ENSG00000062282(DGAT2),ENSG00000149476(TKFC),ENSG00000175445(LPL),	ENSG00000074416(MGLL),	0.922036645	1	1
hsa04640	Hematopoietic cell lineage	13	4	9	678	185	8877	ENSG00000072274(TFRC),ENSG00000095752(IL11),ENSG00000012124(CD22),ENSG00000196549(MME),ENSG00000272398(CD24),ENSG00000158473(CD1D),ENSG00000173762(CD7),ENSG00000187266(EPOR),ENSG00000135218(CD36),ENSG00000203618(GP1BB),ENSG00000196352(CD55),ENSG00000213949(ITGA1),ENSG00000049130(KITLG),	ENSG00000012124(CD22),ENSG00000196549(MME),ENSG00000158473(CD1D),ENSG00000187266(EPOR),	ENSG00000072274(TFRC),ENSG00000095752(IL11),ENSG00000272398(CD24),ENSG00000173762(CD7),ENSG00000135218(CD36),ENSG00000203618(GP1BB),ENSG00000196352(CD55),ENSG00000213949(ITGA1),ENSG00000049130(KITLG),	0.920043052	1	1
hsa00600	Sphingolipid metabolism	4	3	1	678	57	8877	ENSG00000162139(NEU3),ENSG00000143753(DEGS1),ENSG00000168350(DEGS2),ENSG00000188611(ASAH2),	ENSG00000162139(NEU3),ENSG00000168350(DEGS2),ENSG00000188611(ASAH2),	ENSG00000143753(DEGS1),	0.918801428	1	1
hsa05215	Prostate cancer	7	3	4	678	101	8877	ENSG00000100311(PDGFB),ENSG00000112242(E2F3),ENSG00000104368(PLAT),ENSG00000166145(SPINT1),ENSG00000143578(CREB3L4),ENSG00000132906(CASP9),ENSG00000145431(PDGFC),	ENSG00000100311(PDGFB),ENSG00000143578(CREB3L4),ENSG00000145431(PDGFC),	ENSG00000112242(E2F3),ENSG00000104368(PLAT),ENSG00000166145(SPINT1),ENSG00000132906(CASP9),	0.907430124	1	1
hsa04072	Phospholipase D signaling pathway	11	7	4	678	159	8877	ENSG00000033327(GAB2),ENSG00000135744(AGT),ENSG00000169429(CXCL8),ENSG00000139679(LPAR6),ENSG00000198121(LPAR1),ENSG00000100311(PDGFB),ENSG00000106976(DNM1),ENSG00000079337(RAPGEF3),ENSG00000049130(KITLG),ENSG00000145431(PDGFC),ENSG00000182621(PLCB1),	ENSG00000169429(CXCL8),ENSG00000139679(LPAR6),ENSG00000198121(LPAR1),ENSG00000100311(PDGFB),ENSG00000079337(RAPGEF3),ENSG00000145431(PDGFC),ENSG00000182621(PLCB1),	ENSG00000033327(GAB2),ENSG00000135744(AGT),ENSG00000106976(DNM1),ENSG00000049130(KITLG),	0.905799521	1	1
hsa05016	Huntington disease	15	13	2	678	217	8877	ENSG00000198959(TGM2),ENSG00000119661(DNAL1),ENSG00000185633(NDUFA4L2),ENSG00000183914(DNAH2),ENSG00000197653(DNAH10),ENSG00000160471(COX6B2),ENSG00000267855(NDUFA7),ENSG00000143578(CREB3L4),ENSG00000039139(DNAH5),ENSG00000105327(BBC3),ENSG00000132906(CASP9),ENSG00000158486(DNAH3),ENSG00000198727(MT-CYB),ENSG00000100246(DNAL4),ENSG00000182621(PLCB1),	ENSG00000198959(TGM2),ENSG00000119661(DNAL1),ENSG00000185633(NDUFA4L2),ENSG00000183914(DNAH2),ENSG00000197653(DNAH10),ENSG00000267855(NDUFA7),ENSG00000143578(CREB3L4),ENSG00000039139(DNAH5),ENSG00000105327(BBC3),ENSG00000158486(DNAH3),ENSG00000198727(MT-CYB),ENSG00000100246(DNAL4),ENSG00000182621(PLCB1),	ENSG00000160471(COX6B2),ENSG00000132906(CASP9),	0.905040577	1	1
hsa04750	Inflammatory mediator regulation of TRP channels	7	4	3	678	102	8877	ENSG00000163932(PRKCD),ENSG00000027075(PRKCH),ENSG00000169885(CALML6),ENSG00000125384(PTGER2),ENSG00000147246(HTR2C),ENSG00000123104(ITPR2),ENSG00000182621(PLCB1),	ENSG00000027075(PRKCH),ENSG00000169885(CALML6),ENSG00000147246(HTR2C),ENSG00000182621(PLCB1),	ENSG00000163932(PRKCD),ENSG00000125384(PTGER2),ENSG00000123104(ITPR2),	0.89853375	1	1
hsa05031	Amphetamine addiction	5	4	1	678	73	8877	ENSG00000157388(CACNA1D),ENSG00000125740(FOSB),ENSG00000152578(GRIA4),ENSG00000143578(CREB3L4),ENSG00000169885(CALML6),	ENSG00000157388(CACNA1D),ENSG00000152578(GRIA4),ENSG00000143578(CREB3L4),ENSG00000169885(CALML6),	ENSG00000125740(FOSB),	0.896775367	1	1
hsa00071	Fatty acid degradation	3	2	1	678	44	8877	ENSG00000167315(ACAA2),ENSG00000164398(ACSL6),ENSG00000113790(EHHADH),	ENSG00000164398(ACSL6),ENSG00000113790(EHHADH),	ENSG00000167315(ACAA2),	0.892699115	1	1
hsa05110	Vibrio cholerae infection	4	1	3	678	59	8877	ENSG00000105929(ATP6V0A4),ENSG00000250565(ATP6V1E2),ENSG00000053918(KCNQ1),ENSG00000117410(ATP6V0B),	ENSG00000250565(ATP6V1E2),	ENSG00000105929(ATP6V0A4),ENSG00000053918(KCNQ1),ENSG00000117410(ATP6V0B),	0.887655617	1	1
hsa04917	Prolactin signaling pathway	5	2	3	678	74	8877	ENSG00000140009(ESR2),ENSG00000180008(SOCS4),ENSG00000118689(FOXO3),ENSG00000173757(STAT5B),ENSG00000135346(CGA),	ENSG00000140009(ESR2),ENSG00000118689(FOXO3),	ENSG00000180008(SOCS4),ENSG00000173757(STAT5B),ENSG00000135346(CGA),	0.884656781	1	1
hsa04972	Pancreatic secretion	7	3	4	678	105	8877	ENSG00000156113(KCNMA1),ENSG00000053918(KCNQ1),ENSG00000069849(ATP1B3),ENSG00000187094(CCK),ENSG00000162341(TPCN2),ENSG00000123104(ITPR2),ENSG00000182621(PLCB1),	ENSG00000156113(KCNMA1),ENSG00000162341(TPCN2),ENSG00000182621(PLCB1),	ENSG00000053918(KCNQ1),ENSG00000069849(ATP1B3),ENSG00000187094(CCK),ENSG00000123104(ITPR2),	0.872861357	1	1
hsa04611	Platelet activation	9	3	6	678	136	8877	ENSG00000168542(COL3A1),ENSG00000127533(F2RL3),ENSG00000140795(MYLK3),ENSG00000138669(PRKG2),ENSG00000108821(COL1A1),ENSG00000095303(PTGS1),ENSG00000203618(GP1BB),ENSG00000123104(ITPR2),ENSG00000182621(PLCB1),	ENSG00000127533(F2RL3),ENSG00000138669(PRKG2),ENSG00000182621(PLCB1),	ENSG00000168542(COL3A1),ENSG00000140795(MYLK3),ENSG00000108821(COL1A1),ENSG00000095303(PTGS1),ENSG00000203618(GP1BB),ENSG00000123104(ITPR2),	0.866443259	1	1
hsa04725	Cholinergic synapse	8	5	3	678	121	8877	ENSG00000157388(CACNA1D),ENSG00000053918(KCNQ1),ENSG00000102001(CACNA1F),ENSG00000143578(CREB3L4),ENSG00000111664(GNB3),ENSG00000123104(ITPR2),ENSG00000180720(CHRM4),ENSG00000182621(PLCB1),	ENSG00000157388(CACNA1D),ENSG00000102001(CACNA1F),ENSG00000143578(CREB3L4),ENSG00000111664(GNB3),ENSG00000182621(PLCB1),	ENSG00000053918(KCNQ1),ENSG00000123104(ITPR2),ENSG00000180720(CHRM4),	0.865647627	1	1
hsa04726	Serotonergic synapse	9	7	2	678	137	8877	ENSG00000157388(CACNA1D),ENSG00000129167(TPH1),ENSG00000079337(RAPGEF3),ENSG00000102001(CACNA1F),ENSG00000095303(PTGS1),ENSG00000111664(GNB3),ENSG00000147246(HTR2C),ENSG00000123104(ITPR2),ENSG00000182621(PLCB1),	ENSG00000157388(CACNA1D),ENSG00000129167(TPH1),ENSG00000079337(RAPGEF3),ENSG00000102001(CACNA1F),ENSG00000111664(GNB3),ENSG00000147246(HTR2C),ENSG00000182621(PLCB1),	ENSG00000095303(PTGS1),ENSG00000123104(ITPR2),	0.860118855	1	1
hsa04014	Ras signaling pathway	16	7	9	678	244	8877	ENSG00000033327(GAB2),ENSG00000143322(ABL2),ENSG00000100311(PDGFB),ENSG00000158815(FGF17),ENSG00000120156(TEK),ENSG00000101109(STK4),ENSG00000138193(PLCE1),ENSG00000169885(CALML6),ENSG00000068078(FGFR3),ENSG00000105808(RASA4),ENSG00000259288(BUB1B-PAK6),ENSG00000140285(FGF7),ENSG00000111664(GNB3),ENSG00000170667(RASA4B),ENSG00000049130(KITLG),ENSG00000145431(PDGFC),	ENSG00000100311(PDGFB),ENSG00000120156(TEK),ENSG00000138193(PLCE1),ENSG00000169885(CALML6),ENSG00000259288(BUB1B-PAK6),ENSG00000111664(GNB3),ENSG00000145431(PDGFC),	ENSG00000033327(GAB2),ENSG00000143322(ABL2),ENSG00000158815(FGF17),ENSG00000101109(STK4),ENSG00000068078(FGFR3),ENSG00000105808(RASA4),ENSG00000140285(FGF7),ENSG00000170667(RASA4B),ENSG00000049130(KITLG),	0.858552154	1	1
hsa05205	Proteoglycans in cancer	14	3	11	678	214	8877	ENSG00000105329(TGFB1),ENSG00000180353(HCLS1),ENSG00000100234(TIMP3),ENSG00000115596(WNT6),ENSG00000172987(HPSE2),ENSG00000145362(ANK2),ENSG00000154342(WNT3A),ENSG00000134245(WNT2B),ENSG00000138193(PLCE1),ENSG00000087245(MMP2),ENSG00000113070(HBEGF),ENSG00000233608(TWIST2),ENSG00000123104(ITPR2),ENSG00000188064(WNT7B),	ENSG00000172987(HPSE2),ENSG00000145362(ANK2),ENSG00000138193(PLCE1),	ENSG00000105329(TGFB1),ENSG00000180353(HCLS1),ENSG00000100234(TIMP3),ENSG00000115596(WNT6),ENSG00000154342(WNT3A),ENSG00000134245(WNT2B),ENSG00000087245(MMP2),ENSG00000113070(HBEGF),ENSG00000233608(TWIST2),ENSG00000123104(ITPR2),ENSG00000188064(WNT7B),	0.856546191	1	1
hsa04976	Bile secretion	5	0	5	678	77	8877	ENSG00000023839(ABCC2),ENSG00000118777(ABCG2),ENSG00000069849(ATP1B3),ENSG00000175003(SLC22A1),ENSG00000240583(AQP1),	-	ENSG00000023839(ABCC2),ENSG00000118777(ABCG2),ENSG00000069849(ATP1B3),ENSG00000175003(SLC22A1),ENSG00000240583(AQP1),	0.850189633	1	1
hsa04710	Circadian rhythm	2	0	2	678	31	8877	ENSG00000069667(RORA),ENSG00000166167(BTRC),	-	ENSG00000069667(RORA),ENSG00000166167(BTRC),	0.844704539	1	1
hsa04062	Chemokine signaling pathway	14	6	8	678	218	8877	ENSG00000169429(CXCL8),ENSG00000198873(GRK5),ENSG00000134215(VAV3),ENSG00000163739(CXCL1),ENSG00000163932(PRKCD),ENSG00000118689(FOXO3),ENSG00000113263(ITK),ENSG00000081041(CXCL2),ENSG00000173757(STAT5B),ENSG00000111664(GNB3),ENSG00000271503(CCL5),ENSG00000121966(CXCR4),ENSG00000134516(DOCK2),ENSG00000182621(PLCB1),	ENSG00000169429(CXCL8),ENSG00000163739(CXCL1),ENSG00000118689(FOXO3),ENSG00000081041(CXCL2),ENSG00000111664(GNB3),ENSG00000182621(PLCB1),	ENSG00000198873(GRK5),ENSG00000134215(VAV3),ENSG00000163932(PRKCD),ENSG00000113263(ITK),ENSG00000173757(STAT5B),ENSG00000271503(CCL5),ENSG00000121966(CXCR4),ENSG00000134516(DOCK2),	0.840829748	1	1
hsa04915	Estrogen signaling pathway	11	4	7	678	172	8877	ENSG00000140009(ESR2),ENSG00000163932(PRKCD),ENSG00000164850(GPER1),ENSG00000128422(KRT17),ENSG00000143578(CREB3L4),ENSG00000087245(MMP2),ENSG00000169885(CALML6),ENSG00000113070(HBEGF),ENSG00000124151(NCOA3),ENSG00000123104(ITPR2),ENSG00000182621(PLCB1),	ENSG00000140009(ESR2),ENSG00000143578(CREB3L4),ENSG00000169885(CALML6),ENSG00000182621(PLCB1),	ENSG00000163932(PRKCD),ENSG00000164850(GPER1),ENSG00000128422(KRT17),ENSG00000087245(MMP2),ENSG00000113070(HBEGF),ENSG00000124151(NCOA3),ENSG00000123104(ITPR2),	0.83733793	1	1
hsa05214	Glioma	5	3	2	678	79	8877	ENSG00000100311(PDGFB),ENSG00000112242(E2F3),ENSG00000116717(GADD45A),ENSG00000169885(CALML6),ENSG00000130222(GADD45G),	ENSG00000100311(PDGFB),ENSG00000116717(GADD45A),ENSG00000169885(CALML6),	ENSG00000112242(E2F3),ENSG00000130222(GADD45G),	0.828665845	1	1
hsa00190	Oxidative phosphorylation	10	7	3	678	158	8877	ENSG00000198786(MT-ND5),ENSG00000105929(ATP6V0A4),ENSG00000250565(ATP6V1E2),ENSG00000185633(NDUFA4L2),ENSG00000160471(COX6B2),ENSG00000198840(MT-ND3),ENSG00000267855(NDUFA7),ENSG00000198763(MT-ND2),ENSG00000117410(ATP6V0B),ENSG00000198727(MT-CYB),	ENSG00000198786(MT-ND5),ENSG00000250565(ATP6V1E2),ENSG00000185633(NDUFA4L2),ENSG00000198840(MT-ND3),ENSG00000267855(NDUFA7),ENSG00000198763(MT-ND2),ENSG00000198727(MT-CYB),	ENSG00000105929(ATP6V0A4),ENSG00000160471(COX6B2),ENSG00000117410(ATP6V0B),	0.828665845	1	1
hsa05167	Kaposi sarcoma-associated herpesvirus infection	15	9	6	678	241	8877	ENSG00000090339(ICAM1),ENSG00000101096(NFATC2),ENSG00000169429(CXCL8),ENSG00000100311(PDGFB),ENSG00000163739(CXCL1),ENSG00000081041(CXCL2),ENSG00000112242(E2F3),ENSG00000139112(GABARAPL1),ENSG00000100968(NFATC4),ENSG00000185507(IRF7),ENSG00000169885(CALML6),ENSG00000111664(GNB3),ENSG00000164342(TLR3),ENSG00000132906(CASP9),ENSG00000123104(ITPR2),	ENSG00000090339(ICAM1),ENSG00000169429(CXCL8),ENSG00000100311(PDGFB),ENSG00000163739(CXCL1),ENSG00000081041(CXCL2),ENSG00000185507(IRF7),ENSG00000169885(CALML6),ENSG00000111664(GNB3),ENSG00000164342(TLR3),	ENSG00000101096(NFATC2),ENSG00000112242(E2F3),ENSG00000139112(GABARAPL1),ENSG00000100968(NFATC4),ENSG00000132906(CASP9),ENSG00000123104(ITPR2),	0.814912055	1	1
hsa05012	Parkinson disease	10	6	4	678	161	8877	ENSG00000198786(MT-ND5),ENSG00000185633(NDUFA4L2),ENSG00000160471(COX6B2),ENSG00000198840(MT-ND3),ENSG00000267855(NDUFA7),ENSG00000145335(SNCA),ENSG00000158828(PINK1),ENSG00000132906(CASP9),ENSG00000198763(MT-ND2),ENSG00000198727(MT-CYB),	ENSG00000198786(MT-ND5),ENSG00000185633(NDUFA4L2),ENSG00000198840(MT-ND3),ENSG00000267855(NDUFA7),ENSG00000198763(MT-ND2),ENSG00000198727(MT-CYB),	ENSG00000160471(COX6B2),ENSG00000145335(SNCA),ENSG00000158828(PINK1),ENSG00000132906(CASP9),	0.813224867	1	1
hsa04932	Non-alcoholic fatty liver disease (NAFLD)	11	8	3	678	178	8877	ENSG00000105329(TGFB1),ENSG00000169429(CXCL8),ENSG00000185633(NDUFA4L2),ENSG00000100219(XBP1),ENSG00000186951(PPARA),ENSG00000160471(COX6B2),ENSG00000267855(NDUFA7),ENSG00000130649(CYP2E1),ENSG00000178607(ERN1),ENSG00000198727(MT-CYB),ENSG00000009950(MLXIPL),	ENSG00000169429(CXCL8),ENSG00000185633(NDUFA4L2),ENSG00000100219(XBP1),ENSG00000186951(PPARA),ENSG00000267855(NDUFA7),ENSG00000178607(ERN1),ENSG00000198727(MT-CYB),ENSG00000009950(MLXIPL),	ENSG00000105329(TGFB1),ENSG00000160471(COX6B2),ENSG00000130649(CYP2E1),	0.809113056	1	1
hsa04730	Long-term depression	4	2	2	678	65	8877	ENSG00000128266(GNAZ),ENSG00000138669(PRKG2),ENSG00000123104(ITPR2),ENSG00000182621(PLCB1),	ENSG00000138669(PRKG2),ENSG00000182621(PLCB1),	ENSG00000128266(GNAZ),ENSG00000123104(ITPR2),	0.805718176	1	1
hsa00565	Ether lipid metabolism	3	1	2	678	49	8877	ENSG00000153982(GDPD1),ENSG00000180089(TMEM86B),ENSG00000176454(LPCAT4),	ENSG00000153982(GDPD1),	ENSG00000180089(TMEM86B),ENSG00000176454(LPCAT4),	0.801607369	1	1
hsa04973	Carbohydrate digestion and absorption	3	2	1	678	49	8877	ENSG00000157388(CACNA1D),ENSG00000069849(ATP1B3),ENSG00000174876(AMY1B),	ENSG00000157388(CACNA1D),ENSG00000174876(AMY1B),	ENSG00000069849(ATP1B3),	0.801607369	1	1
hsa05131	Shigellosis	4	2	2	678	66	8877	ENSG00000169429(CXCL8),ENSG00000180353(HCLS1),ENSG00000176732(PFN4),ENSG00000166167(BTRC),	ENSG00000169429(CXCL8),ENSG00000176732(PFN4),	ENSG00000180353(HCLS1),ENSG00000166167(BTRC),	0.793510324	1	1
hsa04727	GABAergic synapse	6	5	1	678	100	8877	ENSG00000157388(CACNA1D),ENSG00000139112(GABARAPL1),ENSG00000073969(NSF),ENSG00000102001(CACNA1F),ENSG00000111664(GNB3),ENSG00000135423(GLS2),	ENSG00000157388(CACNA1D),ENSG00000073969(NSF),ENSG00000102001(CACNA1F),ENSG00000111664(GNB3),ENSG00000135423(GLS2),	ENSG00000139112(GABARAPL1),	0.785575221	1	1
hsa04630	JAK-STAT signaling pathway	10	6	4	678	167	8877	ENSG00000095752(IL11),ENSG00000180008(SOCS4),ENSG00000145777(TSLP),ENSG00000100311(PDGFB),ENSG00000242689(CNTF),ENSG00000174564(IL20RB),ENSG00000187266(EPOR),ENSG00000173757(STAT5B),ENSG00000150281(CTF1),ENSG00000110944(IL23A),	ENSG00000145777(TSLP),ENSG00000100311(PDGFB),ENSG00000174564(IL20RB),ENSG00000187266(EPOR),ENSG00000150281(CTF1),ENSG00000110944(IL23A),	ENSG00000095752(IL11),ENSG00000180008(SOCS4),ENSG00000242689(CNTF),ENSG00000173757(STAT5B),	0.784007207	1	1
hsa04514	Cell adhesion molecules (CAMs)	16	7	9	678	269	8877	ENSG00000150637(CD226),ENSG00000090339(ICAM1),ENSG00000198910(L1CAM),ENSG00000189143(CLDN4),ENSG00000101017(CD40),ENSG00000179776(CDH5),ENSG00000163347(CLDN1),ENSG00000012124(CD22),ENSG00000169992(NLGN2),ENSG00000196338(NLGN3),ENSG00000120217(CD274),ENSG00000103855(CD276),ENSG00000018236(CNTN1),ENSG00000166086(JAM3),ENSG00000170558(CDH2),ENSG00000174469(CNTNAP2),	ENSG00000150637(CD226),ENSG00000090339(ICAM1),ENSG00000101017(CD40),ENSG00000163347(CLDN1),ENSG00000012124(CD22),ENSG00000166086(JAM3),ENSG00000170558(CDH2),	ENSG00000198910(L1CAM),ENSG00000189143(CLDN4),ENSG00000179776(CDH5),ENSG00000169992(NLGN2),ENSG00000196338(NLGN3),ENSG00000120217(CD274),ENSG00000103855(CD276),ENSG00000018236(CNTN1),ENSG00000174469(CNTNAP2),	0.778761062	1	1
hsa05323	Rheumatoid arthritis	12	6	6	678	202	8877	ENSG00000105329(TGFB1),ENSG00000090339(ICAM1),ENSG00000169429(CXCL8),ENSG00000105929(ATP6V0A4),ENSG00000095752(IL11),ENSG00000250565(ATP6V1E2),ENSG00000143387(CTSK),ENSG00000163739(CXCL1),ENSG00000120156(TEK),ENSG00000271503(CCL5),ENSG00000117410(ATP6V0B),ENSG00000110944(IL23A),	ENSG00000090339(ICAM1),ENSG00000169429(CXCL8),ENSG00000250565(ATP6V1E2),ENSG00000163739(CXCL1),ENSG00000120156(TEK),ENSG00000110944(IL23A),	ENSG00000105329(TGFB1),ENSG00000105929(ATP6V0A4),ENSG00000095752(IL11),ENSG00000143387(CTSK),ENSG00000271503(CCL5),ENSG00000117410(ATP6V0B),	0.777797249	1	1
hsa04130	SNARE interactions in vesicular transport	2	1	1	678	34	8877	ENSG00000124222(STX16),ENSG00000135823(STX6),	ENSG00000124222(STX16),	ENSG00000135823(STX6),	0.770171786	1	1
hsa00983	Drug metabolism - other enzymes	5	2	3	678	85	8877	ENSG00000065621(GSTO2),ENSG00000134202(GSTM3),ENSG00000025708(TYMP),ENSG00000130649(CYP2E1),ENSG00000158825(CDA),	ENSG00000065621(GSTO2),ENSG00000025708(TYMP),	ENSG00000134202(GSTM3),ENSG00000130649(CYP2E1),ENSG00000158825(CDA),	0.770171786	1	1
hsa05160	Hepatitis C	10	6	4	678	170	8877	ENSG00000189143(CLDN4),ENSG00000163347(CLDN1),ENSG00000107201(DDX58),ENSG00000131467(PSME3),ENSG00000112242(E2F3),ENSG00000186951(PPARA),ENSG00000185507(IRF7),ENSG00000164342(TLR3),ENSG00000132906(CASP9),ENSG00000166913(YWHAB),	ENSG00000163347(CLDN1),ENSG00000107201(DDX58),ENSG00000131467(PSME3),ENSG00000186951(PPARA),ENSG00000185507(IRF7),ENSG00000164342(TLR3),	ENSG00000189143(CLDN4),ENSG00000112242(E2F3),ENSG00000132906(CASP9),ENSG00000166913(YWHAB),	0.770171786	1	1
hsa00051	Fructose and mannose metabolism	2	2	0	678	34	8877	ENSG00000149476(TKFC),ENSG00000254685(FPGT),	ENSG00000149476(TKFC),ENSG00000254685(FPGT),	-	0.770171786	1	1
hsa04913	Ovarian steroidogenesis	3	1	2	678	51	8877	ENSG00000196139(AKR1C3),ENSG00000140459(CYP11A1),ENSG00000135346(CGA),	ENSG00000140459(CYP11A1),	ENSG00000196139(AKR1C3),ENSG00000135346(CGA),	0.770171786	1	1
hsa05034	Alcoholism	11	10	1	678	189	8877	ENSG00000099284(MACROH2A2),ENSG00000203812(H2AC18),ENSG00000125740(FOSB),ENSG00000184260(H2AC20),ENSG00000270882(H4C14),ENSG00000275221(H2AC15),ENSG00000246705(H2AJ),ENSG00000143578(CREB3L4),ENSG00000169885(CALML6),ENSG00000270276(H4C15),ENSG00000111664(GNB3),	ENSG00000099284(MACROH2A2),ENSG00000203812(H2AC18),ENSG00000184260(H2AC20),ENSG00000270882(H4C14),ENSG00000275221(H2AC15),ENSG00000246705(H2AJ),ENSG00000143578(CREB3L4),ENSG00000169885(CALML6),ENSG00000270276(H4C15),ENSG00000111664(GNB3),	ENSG00000125740(FOSB),	0.76202182	1	1
hsa04720	Long-term potentiation	4	3	1	678	70	8877	ENSG00000079337(RAPGEF3),ENSG00000169885(CALML6),ENSG00000123104(ITPR2),ENSG00000182621(PLCB1),	ENSG00000079337(RAPGEF3),ENSG00000169885(CALML6),ENSG00000182621(PLCB1),	ENSG00000123104(ITPR2),	0.748166877	1	1
hsa04012	ErbB signaling pathway	5	1	4	678	88	8877	ENSG00000124882(EREG),ENSG00000143322(ABL2),ENSG00000259288(BUB1B-PAK6),ENSG00000173757(STAT5B),ENSG00000113070(HBEGF),	ENSG00000259288(BUB1B-PAK6),	ENSG00000124882(EREG),ENSG00000143322(ABL2),ENSG00000173757(STAT5B),ENSG00000113070(HBEGF),	0.743915929	1	1
hsa05206	MicroRNAs in cancer	18	6	12	678	319	8877	ENSG00000100311(PDGFB),ENSG00000019186(CYP24A1),ENSG00000100234(TIMP3),ENSG00000100292(HMOX1),ENSG00000129473(BCL2L2),ENSG00000112242(E2F3),ENSG00000168209(DDIT4),ENSG00000154342(WNT3A),ENSG00000068078(FGFR3),ENSG00000104081(BMF),ENSG00000135423(GLS2),ENSG00000204301(NOTCH4),ENSG00000119772(DNMT3A),ENSG00000149418(ST14),ENSG00000113328(CCNG1),ENSG00000198625(MDM4),ENSG00000041982(TNC),ENSG0000020…	ENSG00000100311(PDGFB),ENSG00000129473(BCL2L2),ENSG00000168209(DDIT4),ENSG00000135423(GLS2),ENSG00000204301(NOTCH4),ENSG00000198625(MDM4),	ENSG00000019186(CYP24A1),ENSG00000100234(TIMP3),ENSG00000100292(HMOX1),ENSG00000112242(E2F3),ENSG00000154342(WNT3A),ENSG00000068078(FGFR3),ENSG00000104081(BMF),ENSG00000119772(DNMT3A),ENSG00000149418(ST14),ENSG00000113328(CCNG1),ENSG00000041982(TNC),ENSG00000206075(SERPINB5),	0.738785475	1	1
hsa04728	Dopaminergic synapse	8	7	1	678	142	8877	ENSG00000157388(CACNA1D),ENSG00000152578(GRIA4),ENSG00000184154(LRTOMT),ENSG00000143578(CREB3L4),ENSG00000169885(CALML6),ENSG00000111664(GNB3),ENSG00000123104(ITPR2),ENSG00000182621(PLCB1),	ENSG00000157388(CACNA1D),ENSG00000152578(GRIA4),ENSG00000184154(LRTOMT),ENSG00000143578(CREB3L4),ENSG00000169885(CALML6),ENSG00000111664(GNB3),ENSG00000182621(PLCB1),	ENSG00000123104(ITPR2),	0.737629316	1	1
hsa05204	Chemical carcinogenesis	5	2	3	678	89	8877	ENSG00000065621(GSTO2),ENSG00000151632(AKR1C2),ENSG00000134202(GSTM3),ENSG00000130649(CYP2E1),ENSG00000197165(SULT1A2),	ENSG00000065621(GSTO2),ENSG00000197165(SULT1A2),	ENSG00000151632(AKR1C2),ENSG00000134202(GSTM3),ENSG00000130649(CYP2E1),	0.735557323	1	1
hsa00010	Glycolysis / Gluconeogenesis	4	3	1	678	72	8877	ENSG00000154930(ACSS1),ENSG00000100889(PCK2),ENSG00000166796(LDHC),ENSG00000108515(ENO3),	ENSG00000154930(ACSS1),ENSG00000100889(PCK2),ENSG00000166796(LDHC),	ENSG00000108515(ENO3),	0.727384464	1	1
hsa04137	Mitophagy - animal	4	1	3	678	73	8877	ENSG00000118689(FOXO3),ENSG00000139112(GABARAPL1),ENSG00000187098(MITF),ENSG00000158828(PINK1),	ENSG00000118689(FOXO3),	ENSG00000139112(GABARAPL1),ENSG00000187098(MITF),ENSG00000158828(PINK1),	0.717420293	1	1
hsa04620	Toll-like receptor signaling pathway	7	5	2	678	128	8877	ENSG00000169429(CXCL8),ENSG00000101017(CD40),ENSG00000143387(CTSK),ENSG00000174130(TLR6),ENSG00000185507(IRF7),ENSG00000164342(TLR3),ENSG00000271503(CCL5),	ENSG00000169429(CXCL8),ENSG00000101017(CD40),ENSG00000174130(TLR6),ENSG00000185507(IRF7),ENSG00000164342(TLR3),	ENSG00000143387(CTSK),ENSG00000271503(CCL5),	0.716019082	1	1
hsa01522	Endocrine resistance	7	2	5	678	128	8877	ENSG00000140009(ESR2),ENSG00000164850(GPER1),ENSG00000112242(E2F3),ENSG00000087245(MMP2),ENSG00000113070(HBEGF),ENSG00000124151(NCOA3),ENSG00000204301(NOTCH4),	ENSG00000140009(ESR2),ENSG00000204301(NOTCH4),	ENSG00000164850(GPER1),ENSG00000112242(E2F3),ENSG00000087245(MMP2),ENSG00000113070(HBEGF),ENSG00000124151(NCOA3),	0.716019082	1	1
hsa04668	TNF signaling pathway	7	6	1	678	130	8877	ENSG00000090339(ICAM1),ENSG00000163739(CXCL1),ENSG00000081041(CXCL2),ENSG00000056558(TRAF1),ENSG00000143578(CREB3L4),ENSG00000271503(CCL5),ENSG00000023445(BIRC3),	ENSG00000090339(ICAM1),ENSG00000163739(CXCL1),ENSG00000081041(CXCL2),ENSG00000056558(TRAF1),ENSG00000143578(CREB3L4),ENSG00000023445(BIRC3),	ENSG00000271503(CCL5),	0.705003404	1	1
hsa05203	Viral carcinogenesis	14	10	4	678	265	8877	ENSG00000183474(GTF2H2C),ENSG00000270882(H4C14),ENSG00000111358(GTF2H3),ENSG00000147883(CDKN2B),ENSG00000179388(EGR3),ENSG00000122877(EGR2),ENSG00000145736(GTF2H2),ENSG00000056558(TRAF1),ENSG00000006747(SCIN),ENSG00000143578(CREB3L4),ENSG00000185507(IRF7),ENSG00000173757(STAT5B),ENSG00000270276(H4C15),ENSG00000166913(YWHAB),	ENSG00000183474(GTF2H2C),ENSG00000270882(H4C14),ENSG00000111358(GTF2H3),ENSG00000147883(CDKN2B),ENSG00000122877(EGR2),ENSG00000145736(GTF2H2),ENSG00000056558(TRAF1),ENSG00000143578(CREB3L4),ENSG00000185507(IRF7),ENSG00000270276(H4C15),	ENSG00000179388(EGR3),ENSG00000006747(SCIN),ENSG00000173757(STAT5B),ENSG00000166913(YWHAB),	0.691701453	1	1
hsa00350	Tyrosine metabolism	2	2	0	678	38	8877	ENSG00000184154(LRTOMT),ENSG00000100577(GSTZ1),	ENSG00000184154(LRTOMT),ENSG00000100577(GSTZ1),	-	0.689101071	1	1
hsa04380	Osteoclast differentiation	10	3	7	678	192	8877	ENSG00000033327(GAB2),ENSG00000105329(TGFB1),ENSG00000101096(NFATC2),ENSG00000125740(FOSB),ENSG00000143387(CTSK),ENSG00000164761(TNFRSF11B),ENSG00000116701(NCF2),ENSG00000104856(RELB),ENSG00000198053(SIRPA),ENSG00000187098(MITF),	ENSG00000116701(NCF2),ENSG00000104856(RELB),ENSG00000198053(SIRPA),	ENSG00000033327(GAB2),ENSG00000105329(TGFB1),ENSG00000101096(NFATC2),ENSG00000125740(FOSB),ENSG00000143387(CTSK),ENSG00000164761(TNFRSF11B),ENSG00000187098(MITF),	0.681922935	1	1
hsa05100	Bacterial invasion of epithelial cells	4	0	4	678	77	8877	ENSG00000180353(HCLS1),ENSG00000106976(DNM1),ENSG00000138758(SEPTIN11),ENSG00000100167(SEPTIN3),	-	ENSG00000180353(HCLS1),ENSG00000106976(DNM1),ENSG00000138758(SEPTIN11),ENSG00000100167(SEPTIN3),	0.680151707	1	1
hsa04330	Notch signaling pathway	3	1	2	678	58	8877	ENSG00000105245(NUMBL),ENSG00000196782(MAML3),ENSG00000204301(NOTCH4),	ENSG00000204301(NOTCH4),	ENSG00000105245(NUMBL),ENSG00000196782(MAML3),	0.677220018	1	1
hsa04150	mTOR signaling pathway	9	3	6	678	176	8877	ENSG00000250565(ATP6V1E2),ENSG00000274070(CASTOR2),ENSG00000118515(SGK1),ENSG00000115596(WNT6),ENSG00000130766(SESN2),ENSG00000168209(DDIT4),ENSG00000154342(WNT3A),ENSG00000134245(WNT2B),ENSG00000188064(WNT7B),	ENSG00000250565(ATP6V1E2),ENSG00000130766(SESN2),ENSG00000168209(DDIT4),	ENSG00000274070(CASTOR2),ENSG00000118515(SGK1),ENSG00000115596(WNT6),ENSG00000154342(WNT3A),ENSG00000134245(WNT2B),ENSG00000188064(WNT7B),	0.669524336	1	1
hsa00500	Starch and sucrose metabolism	2	1	1	678	40	8877	ENSG00000056998(GYG2),ENSG00000174876(AMY1B),	ENSG00000174876(AMY1B),	ENSG00000056998(GYG2),	0.654646018	1	1
hsa05032	Morphine addiction	5	2	3	678	101	8877	ENSG00000198873(GRK5),ENSG00000065989(PDE4A),ENSG00000105650(PDE4C),ENSG00000111664(GNB3),ENSG00000186642(PDE2A),	ENSG00000105650(PDE4C),ENSG00000111664(GNB3),	ENSG00000198873(GRK5),ENSG00000065989(PDE4A),ENSG00000186642(PDE2A),	0.648164374	1	1
hsa04370	VEGF signaling pathway	3	1	2	678	61	8877	ENSG00000101096(NFATC2),ENSG00000027869(SH2D2A),ENSG00000132906(CASP9),	ENSG00000027869(SH2D2A),	ENSG00000101096(NFATC2),ENSG00000132906(CASP9),	0.643914116	1	1
hsa04066	HIF-1 signaling pathway	5	2	3	678	102	8877	ENSG00000072274(TFRC),ENSG00000100292(HMOX1),ENSG00000120156(TEK),ENSG00000165168(CYBB),ENSG00000108515(ENO3),	ENSG00000120156(TEK),ENSG00000165168(CYBB),	ENSG00000072274(TFRC),ENSG00000100292(HMOX1),ENSG00000108515(ENO3),	0.641809821	1	1
hsa00380	Tryptophan metabolism	2	2	0	678	41	8877	ENSG00000129167(TPH1),ENSG00000113790(EHHADH),	ENSG00000129167(TPH1),ENSG00000113790(EHHADH),	-	0.638679042	1	1
hsa01521	EGFR tyrosine kinase inhibitor resistance	4	3	1	678	82	8877	ENSG00000100311(PDGFB),ENSG00000118689(FOXO3),ENSG00000068078(FGFR3),ENSG00000145431(PDGFC),	ENSG00000100311(PDGFB),ENSG00000118689(FOXO3),ENSG00000145431(PDGFC),	ENSG00000068078(FGFR3),	0.638679042	1	1
hsa00970	Aminoacyl-tRNA biosynthesis	3	3	0	678	62	8877	ENSG00000162396(PARS2),ENSG00000140105(WARS1),ENSG00000117593(DARS2),	ENSG00000162396(PARS2),ENSG00000140105(WARS1),ENSG00000117593(DARS2),	-	0.633528404	1	1
hsa04218	Cellular senescence	16	9	7	678	332	8877	ENSG00000157388(CACNA1D),ENSG00000105329(TGFB1),ENSG00000101096(NFATC2),ENSG00000169429(CXCL8),ENSG00000151164(RAD9B),ENSG00000147082(CCNB3),ENSG00000118689(FOXO3),ENSG00000146674(IGFBP3),ENSG00000147883(CDKN2B),ENSG00000112242(E2F3),ENSG00000116717(GADD45A),ENSG00000100968(NFATC4),ENSG00000169885(CALML6),ENSG00000166167(BTRC),ENSG00000130222(GADD45G),ENSG00000123104(ITPR2),	ENSG00000157388(CACNA1D),ENSG00000169429(CXCL8),ENSG00000151164(RAD9B),ENSG00000147082(CCNB3),ENSG00000118689(FOXO3),ENSG00000146674(IGFBP3),ENSG00000147883(CDKN2B),ENSG00000116717(GADD45A),ENSG00000169885(CALML6),	ENSG00000105329(TGFB1),ENSG00000101096(NFATC2),ENSG00000112242(E2F3),ENSG00000100968(NFATC4),ENSG00000166167(BTRC),ENSG00000130222(GADD45G),ENSG00000123104(ITPR2),	0.630984113	1	1
hsa05130	Pathogenic Escherichia coli infection	3	2	1	678	63	8877	ENSG00000116584(ARHGEF2),ENSG00000163347(CLDN1),ENSG00000180353(HCLS1),	ENSG00000116584(ARHGEF2),ENSG00000163347(CLDN1),	ENSG00000180353(HCLS1),	0.623472398	1	1
hsa05014	Amyotrophic lateral sclerosis (ALS)	3	2	1	678	63	8877	ENSG00000100285(NEFH),ENSG00000137752(CASP1),ENSG00000132906(CASP9),	ENSG00000100285(NEFH),ENSG00000137752(CASP1),	ENSG00000132906(CASP9),	0.623472398	1	1
hsa05216	Thyroid cancer	2	1	1	678	43	8877	ENSG00000116717(GADD45A),ENSG00000130222(GADD45G),	ENSG00000116717(GADD45A),	ENSG00000130222(GADD45G),	0.60897304	1	1
hsa00310	Lysine degradation	3	3	0	678	65	8877	ENSG00000108799(EZH1),ENSG00000198756(COLGALT2),ENSG00000113790(EHHADH),	ENSG00000108799(EZH1),ENSG00000198756(COLGALT2),ENSG00000113790(EHHADH),	-	0.604288632	1	1
hsa04920	Adipocytokine signaling pathway	4	3	1	678	87	8877	ENSG00000100889(PCK2),ENSG00000164398(ACSL6),ENSG00000186951(PPARA),ENSG00000135218(CD36),	ENSG00000100889(PCK2),ENSG00000164398(ACSL6),ENSG00000186951(PPARA),	ENSG00000135218(CD36),	0.60197335	1	1
hsa05231	Choline metabolism in cancer	5	3	2	678	109	8877	ENSG00000100311(PDGFB),ENSG00000125772(GPCPD1),ENSG00000146477(SLC22A3),ENSG00000175003(SLC22A1),ENSG00000145431(PDGFC),	ENSG00000100311(PDGFB),ENSG00000125772(GPCPD1),ENSG00000145431(PDGFC),	ENSG00000146477(SLC22A3),ENSG00000175003(SLC22A1),	0.600592677	1	1
hsa05143	African trypanosomiasis	2	2	0	678	44	8877	ENSG00000090339(ICAM1),ENSG00000182621(PLCB1),	ENSG00000090339(ICAM1),ENSG00000182621(PLCB1),	-	0.595132743	1	1
hsa04071	Sphingolipid signaling pathway	6	3	3	678	133	8877	ENSG00000033327(GAB2),ENSG00000213694(S1PR3),ENSG00000143753(DEGS1),ENSG00000168350(DEGS2),ENSG00000188611(ASAH2),ENSG00000182621(PLCB1),	ENSG00000168350(DEGS2),ENSG00000188611(ASAH2),ENSG00000182621(PLCB1),	ENSG00000033327(GAB2),ENSG00000213694(S1PR3),ENSG00000143753(DEGS1),	0.590658061	1	1
hsa05221	Acute myeloid leukemia	3	1	2	678	68	8877	ENSG00000139318(DUSP6),ENSG00000173757(STAT5B),ENSG00000159216(RUNX1),	ENSG00000139318(DUSP6),	ENSG00000173757(STAT5B),ENSG00000159216(RUNX1),	0.577628839	1	1
hsa04660	T cell receptor signaling pathway	5	1	4	678	115	8877	ENSG00000101096(NFATC2),ENSG00000134215(VAV3),ENSG00000113263(ITK),ENSG00000259288(BUB1B-PAK6),ENSG00000198286(CARD11),	ENSG00000259288(BUB1B-PAK6),	ENSG00000101096(NFATC2),ENSG00000134215(VAV3),ENSG00000113263(ITK),ENSG00000198286(CARD11),	0.569257407	1	1
hsa00860	Porphyrin and chlorophyll metabolism	2	1	1	678	47	8877	ENSG00000100292(HMOX1),ENSG00000047457(CP),	ENSG00000047457(CP),	ENSG00000100292(HMOX1),	0.557145547	1	1
hsa05170	Human immunodeficiency virus 1 infection	12	4	8	678	283	8877	ENSG00000101096(NFATC2),ENSG00000147082(CCNB3),ENSG00000139842(CUL4A),ENSG00000106683(LIMK1),ENSG00000100968(NFATC4),ENSG00000169885(CALML6),ENSG00000259288(BUB1B-PAK6),ENSG00000166167(BTRC),ENSG00000111664(GNB3),ENSG00000132906(CASP9),ENSG00000121966(CXCR4),ENSG00000123104(ITPR2),	ENSG00000147082(CCNB3),ENSG00000169885(CALML6),ENSG00000259288(BUB1B-PAK6),ENSG00000111664(GNB3),	ENSG00000101096(NFATC2),ENSG00000139842(CUL4A),ENSG00000106683(LIMK1),ENSG00000100968(NFATC4),ENSG00000166167(BTRC),ENSG00000132906(CASP9),ENSG00000121966(CXCR4),ENSG00000123104(ITPR2),	0.555176835	1	1
hsa00982	Drug metabolism - cytochrome P450	4	2	2	678	95	8877	ENSG00000131781(FMO5),ENSG00000065621(GSTO2),ENSG00000134202(GSTM3),ENSG00000130649(CYP2E1),	ENSG00000131781(FMO5),ENSG00000065621(GSTO2),	ENSG00000134202(GSTM3),ENSG00000130649(CYP2E1),	0.551280857	1	1
hsa05164	Influenza A	12	9	3	678	286	8877	ENSG00000090339(ICAM1),ENSG00000169429(CXCL8),ENSG00000107201(DDX58),ENSG00000115267(IFIH1),ENSG00000160703(NLRX1),ENSG00000173744(AGFG1),ENSG00000103490(PYCARD),ENSG00000185507(IRF7),ENSG00000137752(CASP1),ENSG00000164342(TLR3),ENSG00000271503(CCL5),ENSG00000132906(CASP9),	ENSG00000090339(ICAM1),ENSG00000169429(CXCL8),ENSG00000107201(DDX58),ENSG00000115267(IFIH1),ENSG00000160703(NLRX1),ENSG00000103490(PYCARD),ENSG00000185507(IRF7),ENSG00000137752(CASP1),ENSG00000164342(TLR3),	ENSG00000173744(AGFG1),ENSG00000271503(CCL5),ENSG00000132906(CASP9),	0.549353302	1	1
hsa05211	Renal cell carcinoma	3	2	1	678	72	8877	ENSG00000105329(TGFB1),ENSG00000100311(PDGFB),ENSG00000259288(BUB1B-PAK6),	ENSG00000100311(PDGFB),ENSG00000259288(BUB1B-PAK6),	ENSG00000105329(TGFB1),	0.545538348	1	1
hsa05163	Human cytomegalovirus infection	13	5	8	678	313	8877	ENSG00000101096(NFATC2),ENSG00000169429(CXCL8),ENSG00000112242(E2F3),ENSG00000143578(CREB3L4),ENSG00000100968(NFATC4),ENSG00000169885(CALML6),ENSG00000125384(PTGER2),ENSG00000111664(GNB3),ENSG00000271503(CCL5),ENSG00000132906(CASP9),ENSG00000121966(CXCR4),ENSG00000123104(ITPR2),ENSG00000182621(PLCB1),	ENSG00000169429(CXCL8),ENSG00000143578(CREB3L4),ENSG00000169885(CALML6),ENSG00000111664(GNB3),ENSG00000182621(PLCB1),	ENSG00000101096(NFATC2),ENSG00000112242(E2F3),ENSG00000100968(NFATC4),ENSG00000125384(PTGER2),ENSG00000271503(CCL5),ENSG00000132906(CASP9),ENSG00000121966(CXCR4),ENSG00000123104(ITPR2),	0.543795414	1	1
hsa05142	Chagas disease (American trypanosomiasis)	5	3	2	678	121	8877	ENSG00000105329(TGFB1),ENSG00000169429(CXCL8),ENSG00000174130(TLR6),ENSG00000271503(CCL5),ENSG00000182621(PLCB1),	ENSG00000169429(CXCL8),ENSG00000174130(TLR6),ENSG00000182621(PLCB1),	ENSG00000105329(TGFB1),ENSG00000271503(CCL5),	0.541029767	1	1
hsa04975	Fat digestion and absorption	2	1	1	678	49	8877	ENSG00000062282(DGAT2),ENSG00000135218(CD36),	ENSG00000062282(DGAT2),	ENSG00000135218(CD36),	0.534404912	1	1
hsa04742	Taste transduction	5	4	1	678	123	8877	ENSG00000256436(TAS2R31),ENSG00000212124(TAS2R19),ENSG00000121318(TAS2R10),ENSG00000212127(TAS2R14),ENSG00000111664(GNB3),	ENSG00000256436(TAS2R31),ENSG00000212124(TAS2R19),ENSG00000212127(TAS2R14),ENSG00000111664(GNB3),	ENSG00000121318(TAS2R10),	0.532232535	1	1
hsa00980	Metabolism of xenobiotics by cytochrome P450	4	1	3	678	99	8877	ENSG00000187134(AKR1C1),ENSG00000065621(GSTO2),ENSG00000134202(GSTM3),ENSG00000130649(CYP2E1),	ENSG00000065621(GSTO2),	ENSG00000187134(AKR1C1),ENSG00000134202(GSTM3),ENSG00000130649(CYP2E1),	0.529006883	1	1
hsa04152	AMPK signaling pathway	5	3	2	678	129	8877	ENSG00000100889(PCK2),ENSG00000118689(FOXO3),ENSG00000143578(CREB3L4),ENSG00000135218(CD36),ENSG00000145284(SCD5),	ENSG00000100889(PCK2),ENSG00000118689(FOXO3),ENSG00000143578(CREB3L4),	ENSG00000135218(CD36),ENSG00000145284(SCD5),	0.507477533	1	1
hsa04114	Oocyte meiosis	5	2	3	678	129	8877	ENSG00000077935(SMC1B),ENSG00000169885(CALML6),ENSG00000166167(BTRC),ENSG00000123104(ITPR2),ENSG00000166913(YWHAB),	ENSG00000077935(SMC1B),ENSG00000169885(CALML6),	ENSG00000166167(BTRC),ENSG00000123104(ITPR2),ENSG00000166913(YWHAB),	0.507477533	1	1
hsa05162	Measles	6	4	2	678	155	8877	ENSG00000107201(DDX58),ENSG00000115267(IFIH1),ENSG00000185507(IRF7),ENSG00000173757(STAT5B),ENSG00000105327(BBC3),ENSG00000115353(TACR1),	ENSG00000107201(DDX58),ENSG00000115267(IFIH1),ENSG00000185507(IRF7),ENSG00000105327(BBC3),	ENSG00000173757(STAT5B),ENSG00000115353(TACR1),	0.506822723	1	1
hsa05030	Cocaine addiction	2	1	1	678	53	8877	ENSG00000125740(FOSB),ENSG00000143578(CREB3L4),	ENSG00000143578(CREB3L4),	ENSG00000125740(FOSB),	0.494072466	1	1
hsa05340	Primary immunodeficiency	2	2	0	678	53	8877	ENSG00000159958(TNFRSF13C),ENSG00000101017(CD40),	ENSG00000159958(TNFRSF13C),ENSG00000101017(CD40),	-	0.494072466	1	1
hsa05322	Systemic lupus erythematosus	9	9	0	678	239	8877	ENSG00000099284(MACROH2A2),ENSG00000106804(C5),ENSG00000203812(H2AC18),ENSG00000101017(CD40),ENSG00000184260(H2AC20),ENSG00000270882(H4C14),ENSG00000275221(H2AC15),ENSG00000246705(H2AJ),ENSG00000270276(H4C15),	ENSG00000099284(MACROH2A2),ENSG00000106804(C5),ENSG00000203812(H2AC18),ENSG00000101017(CD40),ENSG00000184260(H2AC20),ENSG00000270882(H4C14),ENSG00000275221(H2AC15),ENSG00000246705(H2AJ),ENSG00000270276(H4C15),	-	0.493038842	1	1
hsa04140	Autophagy - animal	5	3	2	678	133	8877	ENSG00000163932(PRKCD),ENSG00000139112(GABARAPL1),ENSG00000168209(DDIT4),ENSG00000178607(ERN1),ENSG00000189403(HMGB1),	ENSG00000168209(DDIT4),ENSG00000178607(ERN1),ENSG00000189403(HMGB1),	ENSG00000163932(PRKCD),ENSG00000139112(GABARAPL1),	0.492215051	1	1
hsa05152	Tuberculosis	10	4	6	678	269	8877	ENSG00000105329(TGFB1),ENSG00000105929(ATP6V0A4),ENSG00000111424(VDR),ENSG00000140678(ITGAX),ENSG00000153246(PLA2R1),ENSG00000174130(TLR6),ENSG00000169885(CALML6),ENSG00000132906(CASP9),ENSG00000117410(ATP6V0B),ENSG00000110944(IL23A),	ENSG00000111424(VDR),ENSG00000174130(TLR6),ENSG00000169885(CALML6),ENSG00000110944(IL23A),	ENSG00000105329(TGFB1),ENSG00000105929(ATP6V0A4),ENSG00000140678(ITGAX),ENSG00000153246(PLA2R1),ENSG00000132906(CASP9),ENSG00000117410(ATP6V0B),	0.486725664	1	1
hsa04141	Protein processing in endoplasmic reticulum	7	3	4	678	190	8877	ENSG00000104723(TUSC3),ENSG00000149428(HYOU1),ENSG00000120694(HSPH1),ENSG00000100219(XBP1),ENSG00000111885(MAN1A1),ENSG00000116661(FBXO2),ENSG00000178607(ERN1),	ENSG00000149428(HYOU1),ENSG00000100219(XBP1),ENSG00000178607(ERN1),	ENSG00000104723(TUSC3),ENSG00000120694(HSPH1),ENSG00000111885(MAN1A1),ENSG00000116661(FBXO2),	0.48237075	1	1
hsa05166	Human T-cell leukemia virus 1 infection	13	8	5	678	362	8877	ENSG00000105329(TGFB1),ENSG00000090339(ICAM1),ENSG00000101096(NFATC2),ENSG00000159958(TNFRSF13C),ENSG00000101017(CD40),ENSG00000147883(CDKN2B),ENSG00000112242(E2F3),ENSG00000122877(EGR2),ENSG00000104856(RELB),ENSG00000143578(CREB3L4),ENSG00000100968(NFATC4),ENSG00000173757(STAT5B),ENSG00000120738(EGR1),	ENSG00000090339(ICAM1),ENSG00000159958(TNFRSF13C),ENSG00000101017(CD40),ENSG00000147883(CDKN2B),ENSG00000122877(EGR2),ENSG00000104856(RELB),ENSG00000143578(CREB3L4),ENSG00000120738(EGR1),	ENSG00000105329(TGFB1),ENSG00000101096(NFATC2),ENSG00000112242(E2F3),ENSG00000100968(NFATC4),ENSG00000173757(STAT5B),	0.470187748	1	1
hsa04659	Th17 cell differentiation	7	2	5	678	195	8877	ENSG00000105329(TGFB1),ENSG00000101096(NFATC2),ENSG00000049768(FOXP3),ENSG00000069667(RORA),ENSG00000173757(STAT5B),ENSG00000159216(RUNX1),ENSG00000110944(IL23A),	ENSG00000049768(FOXP3),ENSG00000110944(IL23A),	ENSG00000105329(TGFB1),ENSG00000101096(NFATC2),ENSG00000069667(RORA),ENSG00000173757(STAT5B),ENSG00000159216(RUNX1),	0.470002269	1	1
hsa04145	Phagosome	11	4	7	678	315	8877	ENSG00000072274(TFRC),ENSG00000105929(ATP6V0A4),ENSG00000250565(ATP6V1E2),ENSG00000153246(PLA2R1),ENSG00000167705(RILP),ENSG00000174130(TLR6),ENSG00000116701(NCF2),ENSG00000135218(CD36),ENSG00000165168(CYBB),ENSG00000117410(ATP6V0B),ENSG00000158560(DYNC1I1),	ENSG00000250565(ATP6V1E2),ENSG00000174130(TLR6),ENSG00000116701(NCF2),ENSG00000165168(CYBB),	ENSG00000072274(TFRC),ENSG00000105929(ATP6V0A4),ENSG00000153246(PLA2R1),ENSG00000167705(RILP),ENSG00000135218(CD36),ENSG00000117410(ATP6V0B),ENSG00000158560(DYNC1I1),	0.457213092	1	1
hsa00564	Glycerophospholipid metabolism	4	2	2	678	117	8877	ENSG00000125772(GPCPD1),ENSG00000176454(LPCAT4),ENSG00000167588(GPD1),ENSG00000173868(PHOSPHO1),	ENSG00000125772(GPCPD1),ENSG00000167588(GPD1),	ENSG00000176454(LPCAT4),ENSG00000173868(PHOSPHO1),	0.447621209	1	1
hsa04910	Insulin signaling pathway	5	3	2	678	153	8877	ENSG00000180008(SOCS4),ENSG00000100889(PCK2),ENSG00000165458(INPPL1),ENSG00000169885(CALML6),ENSG00000235194(PPP1R3E),	ENSG00000100889(PCK2),ENSG00000169885(CALML6),ENSG00000235194(PPP1R3E),	ENSG00000180008(SOCS4),ENSG00000165458(INPPL1),	0.427873214	1	1
hsa04722	Neurotrophin signaling pathway	4	3	1	678	124	8877	ENSG00000163932(PRKCD),ENSG00000118689(FOXO3),ENSG00000090376(IRAK3),ENSG00000169885(CALML6),	ENSG00000118689(FOXO3),ENSG00000090376(IRAK3),ENSG00000169885(CALML6),	ENSG00000163932(PRKCD),	0.422352269	1	1
hsa05145	Toxoplasmosis	7	2	5	678	217	8877	ENSG00000105329(TGFB1),ENSG00000196878(LAMB3),ENSG00000101017(CD40),ENSG00000101680(LAMA1),ENSG00000132906(CASP9),ENSG00000172037(LAMB2),ENSG00000023445(BIRC3),	ENSG00000101017(CD40),ENSG00000023445(BIRC3),	ENSG00000105329(TGFB1),ENSG00000196878(LAMB3),ENSG00000101680(LAMA1),ENSG00000132906(CASP9),ENSG00000172037(LAMB2),	0.422352269	1	1
hsa03013	RNA transport	6	5	1	678	187	8877	ENSG00000265241(RBM8A),ENSG00000141642(ELAC1),ENSG00000169371(SNUPN),ENSG00000167272(POP5),ENSG00000213024(NUP62),ENSG00000055163(CYFIP2),	ENSG00000265241(RBM8A),ENSG00000141642(ELAC1),ENSG00000169371(SNUPN),ENSG00000167272(POP5),ENSG00000213024(NUP62),	ENSG00000055163(CYFIP2),	0.420093701	1	1
hsa03050	Proteasome	2	2	0	678	64	8877	ENSG00000131467(PSME3),ENSG00000240065(PSMB9),	ENSG00000131467(PSME3),ENSG00000240065(PSMB9),	-	0.409153761	1	1
hsa04672	Intestinal immune network for IgA production	4	2	2	678	131	8877	ENSG00000105329(TGFB1),ENSG00000159958(TNFRSF13C),ENSG00000101017(CD40),ENSG00000121966(CXCR4),	ENSG00000159958(TNFRSF13C),ENSG00000101017(CD40),	ENSG00000105329(TGFB1),ENSG00000121966(CXCR4),	0.399783828	1	1
hsa04144	Endocytosis	9	3	6	678	305	8877	ENSG00000072274(TFRC),ENSG00000198873(GRK5),ENSG00000110195(FOLR1),ENSG00000106976(DNM1),ENSG00000102981(PARD6A),ENSG00000072818(ACAP1),ENSG00000196814(MVB12B),ENSG00000068078(FGFR3),ENSG00000121966(CXCR4),	ENSG00000102981(PARD6A),ENSG00000072818(ACAP1),ENSG00000196814(MVB12B),	ENSG00000072274(TFRC),ENSG00000198873(GRK5),ENSG00000110195(FOLR1),ENSG00000106976(DNM1),ENSG00000068078(FGFR3),ENSG00000121966(CXCR4),	0.386348469	1	1
hsa03018	RNA degradation	3	2	1	678	102	8877	ENSG00000107371(EXOSC3),ENSG00000151065(DCP1B),ENSG00000108515(ENO3),	ENSG00000107371(EXOSC3),ENSG00000151065(DCP1B),	ENSG00000108515(ENO3),	0.385085893	1	1
hsa05230	Central carbon metabolism in cancer	2	1	1	678	69	8877	ENSG00000068078(FGFR3),ENSG00000135423(GLS2),	ENSG00000135423(GLS2),	ENSG00000068078(FGFR3),	0.379504938	1	1
hsa05168	Herpes simplex infection	10	7	3	678	350	8877	ENSG00000106804(C5),ENSG00000107201(DDX58),ENSG00000263465(SRSF8),ENSG00000115267(IFIH1),ENSG00000056558(TRAF1),ENSG00000185507(IRF7),ENSG00000137709(POU2F3),ENSG00000164342(TLR3),ENSG00000157873(TNFRSF14),ENSG00000271503(CCL5),	ENSG00000106804(C5),ENSG00000107201(DDX58),ENSG00000263465(SRSF8),ENSG00000115267(IFIH1),ENSG00000056558(TRAF1),ENSG00000185507(IRF7),ENSG00000164342(TLR3),	ENSG00000137709(POU2F3),ENSG00000157873(TNFRSF14),ENSG00000271503(CCL5),	0.374083439	1	1
hsa04211	Longevity regulating pathway	3	3	0	678	105	8877	ENSG00000118689(FOXO3),ENSG00000130766(SESN2),ENSG00000143578(CREB3L4),	ENSG00000118689(FOXO3),ENSG00000130766(SESN2),ENSG00000143578(CREB3L4),	-	0.374083439	1	1
hsa05416	Viral myocarditis	5	2	3	678	177	8877	ENSG00000090339(ICAM1),ENSG00000101017(CD40),ENSG00000143322(ABL2),ENSG00000196352(CD55),ENSG00000132906(CASP9),	ENSG00000090339(ICAM1),ENSG00000101017(CD40),	ENSG00000143322(ABL2),ENSG00000196352(CD55),ENSG00000132906(CASP9),	0.369856507	1	1
hsa03010	Ribosome	5	4	1	678	178	8877	ENSG00000169288(MRPL1),ENSG00000211459(MT-RNR1),ENSG00000120333(MRPS14),ENSG00000143314(MRPL24),ENSG00000257529(RPL36A-HNRNPH2),	ENSG00000169288(MRPL1),ENSG00000211459(MT-RNR1),ENSG00000120333(MRPS14),ENSG00000143314(MRPL24),	ENSG00000257529(RPL36A-HNRNPH2),	0.367778662	1	1
hsa05321	Inflammatory bowel disease (IBD)	4	2	2	678	154	8877	ENSG00000105329(TGFB1),ENSG00000049768(FOXP3),ENSG00000069667(RORA),ENSG00000110944(IL23A),	ENSG00000049768(FOXP3),ENSG00000110944(IL23A),	ENSG00000105329(TGFB1),ENSG00000069667(RORA),	0.340075853	1	1
hsa05169	Epstein-Barr virus infection	9	6	3	678	352	8877	ENSG00000090339(ICAM1),ENSG00000101017(CD40),ENSG00000107201(DDX58),ENSG00000112242(E2F3),ENSG00000116717(GADD45A),ENSG00000104856(RELB),ENSG00000185507(IRF7),ENSG00000130222(GADD45G),ENSG00000132906(CASP9),	ENSG00000090339(ICAM1),ENSG00000101017(CD40),ENSG00000107201(DDX58),ENSG00000116717(GADD45A),ENSG00000104856(RELB),ENSG00000185507(IRF7),	ENSG00000112242(E2F3),ENSG00000130222(GADD45G),ENSG00000132906(CASP9),	0.334762168	1	1
hsa03008	Ribosome biogenesis in eukaryotes	3	3	0	678	118	8877	ENSG00000211459(MT-RNR1),ENSG00000167272(POP5),ENSG00000005189(REXO5),	ENSG00000211459(MT-RNR1),ENSG00000167272(POP5),ENSG00000005189(REXO5),	-	0.332870856	1	1
hsa04664	Fc epsilon RI signaling pathway	2	0	2	678	79	8877	ENSG00000033327(GAB2),ENSG00000134215(VAV3),	-	ENSG00000033327(GAB2),ENSG00000134215(VAV3),	0.331466338	1	1
hsa03040	Spliceosome	4	4	0	678	176	8877	ENSG00000265241(RBM8A),ENSG00000125743(SNRPD2),ENSG00000263465(SRSF8),ENSG00000110844(PRPF40B),	ENSG00000265241(RBM8A),ENSG00000125743(SNRPD2),ENSG00000263465(SRSF8),ENSG00000110844(PRPF40B),	-	0.297566372	1	1
hsa05150	Staphylococcus aureus infection	4	2	2	678	205	8877	ENSG00000106804(C5),ENSG00000090339(ICAM1),ENSG00000243649(CFB),ENSG00000205403(CFI),	ENSG00000106804(C5),ENSG00000090339(ICAM1),	ENSG00000243649(CFB),ENSG00000205403(CFI),	0.255471617	1	1
hsa05140	Leishmaniasis	3	2	1	678	165	8877	ENSG00000105329(TGFB1),ENSG00000116701(NCF2),ENSG00000165168(CYBB),	ENSG00000116701(NCF2),ENSG00000165168(CYBB),	ENSG00000105329(TGFB1),	0.238053097	1	1
hsa04658	Th1 and Th2 cell differentiation	3	0	3	678	177	8877	ENSG00000101096(NFATC2),ENSG00000196782(MAML3),ENSG00000173757(STAT5B),	-	ENSG00000101096(NFATC2),ENSG00000196782(MAML3),ENSG00000173757(STAT5B),	0.221913904	1	1
hsa05310	Asthma	2	2	0	678	119	8877	ENSG00000101017(CD40),ENSG00000186652(PRG2),	ENSG00000101017(CD40),ENSG00000186652(PRG2),	-	0.220049082	1	1
hsa04650	Natural killer cell mediated cytotoxicity	6	3	3	678	479	8877	ENSG00000090339(ICAM1),ENSG00000101096(NFATC2),ENSG00000134215(VAV3),ENSG00000087266(SH3BP2),ENSG00000111981(ULBP1),ENSG00000203722(RAET1G),	ENSG00000090339(ICAM1),ENSG00000087266(SH3BP2),ENSG00000111981(ULBP1),	ENSG00000101096(NFATC2),ENSG00000134215(VAV3),ENSG00000203722(RAET1G),	0.164003178	1	1
hsa04740	Olfactory transduction	7	3	4	678	586	8877	ENSG00000116741(RGS2),ENSG00000183023(SLC8A1),ENSG00000138669(PRKG2),ENSG00000243896(OR2A7),ENSG00000169885(CALML6),ENSG00000186642(PDE2A),ENSG00000070729(CNGB1),	ENSG00000138669(PRKG2),ENSG00000243896(OR2A7),ENSG00000169885(CALML6),	ENSG00000116741(RGS2),ENSG00000183023(SLC8A1),ENSG00000186642(PDE2A),ENSG00000070729(CNGB1),	0.156400072	1	1
hsa05320	Autoimmune thyroid disease	2	1	1	678	172	8877	ENSG00000101017(CD40),ENSG00000135346(CGA),	ENSG00000101017(CD40),	ENSG00000135346(CGA),	0.15224326	1	1
