# Supplementary material for: ABCC2 induces metabolic vulnerability and cellular ferroptosis via enhanced glutathione efflux in gastric cancer
Source: Clin Transl Med. 2024 Aug 2;14(8):e1754. doi: 10.1002/ctm2.1754 (PMC11296884; doi:10.1002/ctm2.1754)
Supplement: Supplementary file 4 — Supporting Information [file CTM2-14-e1754-s002.xlsx]

## Sheet: Sheet1
PathwayID	Pathway	Level1	Level2	Up_number	Down_number	DEG_number	total_number	Pvalue	FDR	Up_gene	Down_gene	URL
hsa04060	Cytokine-cytokine receptor interaction	Environmental Information Processing	Signaling molecules and interaction	14	3	17	289	1.41092e-05	0.0032169	ENSG00000125735(TNFSF14),ENSG00000122641(INHBA),ENSG00000162892(IL24),ENSG00000115008(IL1A),ENSG00000095752(IL11),ENSG00000139269(INHBE),ENSG00000136244(IL6),ENSG00000271503(CCL5),ENSG00000121966(CXCR4),ENSG00000081041(CXCL2),ENSG00000169429(CXCL8),ENSG00000205755(CRLF2),ENSG00000130513(GDF15),ENSG00000008517(IL32)	ENSG00000164404(GDF9),ENSG00000125965(GDF5),ENSG00000129048(ACKR4)	http://www.kegg.jp/kegg-bin/show_pathway?map04060/K04667%09%23FFFFFF,red/K22632%09%23FFFFFF,red/K05505%09%23FFFFFF,red/K04664%09%23FFFFFF,green/K04189%09%23FFFFFF,red/K22673%09%23FFFFFF,green/K22668%09%23FFFFFF,red/K10030%09%23FFFFFF,red/K12499%09%23FFFFFF,red/K05477%09%23FFFFFF,red/K05504%09%23FFFFFF,red/K22689%09%23FFFFFF,red/K04186%09%23FFFFFF,green/K05417%09%23FFFFFF,red/K05078%09%23FFFFFF,re…
hsa05020	Prion diseases	Human Diseases	Neurodegenerative diseases	5	0	5	32	0.000218257	0.0248813	ENSG00000010810(FYN),ENSG00000271503(CCL5),ENSG00000136244(IL6),ENSG00000120738(EGR1),ENSG00000115008(IL1A)	-	http://www.kegg.jp/kegg-bin/show_pathway?map05020/K05703%09%23FFFFFF,red/K05405%09%23FFFFFF,red/K09203%09%23FFFFFF,red/K12499%09%23FFFFFF,red/K04383%09%23FFFFFF,red/
hsa04010	MAPK signaling pathway	Environmental Information Processing	Signal transduction	8	6	14	294	0.000708402	0.0538386	ENSG00000104856(RELB),ENSG00000175197(DDIT3),ENSG00000115008(IL1A),ENSG00000151067(CACNA1C),ENSG00000105550(FGF21),ENSG00000116717(GADD45A),ENSG00000145431(PDGFC),ENSG00000153233(PTPRR)	ENSG00000126803(HSPA2),ENSG00000006283(CACNA1G),ENSG00000243708(PLA2G4B),ENSG00000204388(HSPA1B),ENSG00000186868(MAPT),ENSG00000113721(PDGFRB)	http://www.kegg.jp/kegg-bin/show_pathway?map04010/K05089%09%23FFFFFF,green/K04402%09%23FFFFFF,red/K03283%09%23FFFFFF,green/K04850%09%23FFFFFF,red/K04383%09%23FFFFFF,red/K09253%09%23FFFFFF,red/K16342%09%23FFFFFF,green/K04380%09%23FFFFFF,green/K05450%09%23FFFFFF,red/K22429%09%23FFFFFF,red/K04458%09%23FFFFFF,red/K04452%09%23FFFFFF,red/K04854%09%23FFFFFF,green/
hsa04933	AGE-RAGE signaling pathway in diabetic complications	Human Diseases	Endocrine and metabolic diseases	6	1	7	98	0.00167807	0.0854861	ENSG00000115414(FN1),ENSG00000169429(CXCL8),ENSG00000120738(EGR1),ENSG00000115008(IL1A),ENSG00000164867(NOS3),ENSG00000136244(IL6)	ENSG00000168542(COL3A1)	http://www.kegg.jp/kegg-bin/show_pathway?map04933/K05717%09%23FFFFFF,red/K10030%09%23FFFFFF,red/K09203%09%23FFFFFF,red/K13242%09%23FFFFFF,red/K04383%09%23FFFFFF,red/K19720%09%23FFFFFF,green/K05405%09%23FFFFFF,red/
hsa05134	Legionellosis	Human Diseases	Infectious diseases: Bacterial	3	2	5	54	0.00250601	0.0854861	ENSG00000136244(IL6),ENSG00000081041(CXCL2),ENSG00000169429(CXCL8)	ENSG00000126803(HSPA2),ENSG00000204388(HSPA1B)	http://www.kegg.jp/kegg-bin/show_pathway?map05134/K10030%09%23FFFFFF,red/K05405%09%23FFFFFF,red/K03283%09%23FFFFFF,green/K05505%09%23FFFFFF,red/
hsa04510	Focal adhesion	Cellular Processes	Cellular community - eukaryotes	6	4	10	197	0.0025378	0.0854861	ENSG00000129946(SHC2),ENSG00000049089(COL9A2),ENSG00000115414(FN1),ENSG00000259207(ITGB3),ENSG00000145431(PDGFC),ENSG00000010810(FYN)	ENSG00000005961(ITGA2B),ENSG00000113721(PDGFRB),ENSG00000148082(SHC3),ENSG00000134215(VAV3)	http://www.kegg.jp/kegg-bin/show_pathway?map04510/K05730%09%23FFFFFF,green/K05450%09%23FFFFFF,red/K06493%09%23FFFFFF,red/K06476%09%23FFFFFF,green/K17447%09%23FFFFFF,red/K05703%09%23FFFFFF,red/K05089%09%23FFFFFF,green/K05717%09%23FFFFFF,red/K17448%09%23FFFFFF,green/K08131%09%23FFFFFF,red/
hsa04915	Estrogen signaling pathway	Organismal Systems	Endocrine system	5	3	8	135	0.00262457	0.0854861	ENSG00000146592(CREB5),ENSG00000186832(KRT16),ENSG00000129946(SHC2),ENSG00000164867(NOS3),ENSG00000131737(KRT34)	ENSG00000148082(SHC3),ENSG00000204388(HSPA1B),ENSG00000126803(HSPA2)	http://www.kegg.jp/kegg-bin/show_pathway?map04915/K13242%09%23FFFFFF,red/K09047%09%23FFFFFF,red/K17448%09%23FFFFFF,green/K03283%09%23FFFFFF,green/K17447%09%23FFFFFF,red/K07604%09%23FFFFFF,red/
hsa05164	Influenza A	Human Diseases	Infectious diseases: Viral	7	2	9	170	0.00311205	0.0886934	ENSG00000169429(CXCL8),ENSG00000111335(OAS2),ENSG00000115008(IL1A),ENSG00000134321(RSAD2),ENSG00000271503(CCL5),ENSG00000205022(PABPN1L),ENSG00000136244(IL6)	ENSG00000204388(HSPA1B),ENSG00000126803(HSPA2)	http://www.kegg.jp/kegg-bin/show_pathway?map05164/K14216%09%23FFFFFF,red/K15045%09%23FFFFFF,red/K04383%09%23FFFFFF,red/K05405%09%23FFFFFF,red/K14396%09%23FFFFFF,red/K12499%09%23FFFFFF,red/K10030%09%23FFFFFF,red/K03283%09%23FFFFFF,green/
hsa05323	Rheumatoid arthritis	Human Diseases	Immune diseases	6	0	6	84	0.0035666	0.0903538	ENSG00000271503(CCL5),ENSG00000136244(IL6),ENSG00000105929(ATP6V0A4),ENSG00000095752(IL11),ENSG00000115008(IL1A),ENSG00000169429(CXCL8)	-	http://www.kegg.jp/kegg-bin/show_pathway?map05323/K05405%09%23FFFFFF,red/K02154%09%23FFFFFF,red/K04383%09%23FFFFFF,red/K05417%09%23FFFFFF,red/K12499%09%23FFFFFF,red/K10030%09%23FFFFFF,red/
hsa05218	Melanoma	Human Diseases	Cancers: Specific types	4	1	5	72	0.00860005	0.174378	ENSG00000116717(GADD45A),ENSG00000145431(PDGFC),ENSG00000124762(CDKN1A),ENSG00000105550(FGF21)	ENSG00000113721(PDGFRB)	http://www.kegg.jp/kegg-bin/show_pathway?map05218/K04402%09%23FFFFFF,red/K22429%09%23FFFFFF,red/K05450%09%23FFFFFF,red/K06625%09%23FFFFFF,red/K05089%09%23FFFFFF,green/
hsa04918	Thyroid hormone synthesis	Organismal Systems	Endocrine system	5	0	5	73	0.00910359	0.174378	ENSG00000211445(GPX3),ENSG00000146592(CREB5),ENSG00000042832(TG),ENSG00000141505(ASGR1),ENSG00000135346(CGA)	-	http://www.kegg.jp/kegg-bin/show_pathway?map04918/K08522%09%23FFFFFF,red/K00432%09%23FFFFFF,red/K09047%09%23FFFFFF,red/K10063%09%23FFFFFF,red/K10809%09%23FFFFFF,red/
hsa05214	Glioma	Human Diseases	Cancers: Specific types	3	2	5	75	0.010171	0.174378	ENSG00000129946(SHC2),ENSG00000124762(CDKN1A),ENSG00000116717(GADD45A)	ENSG00000113721(PDGFRB),ENSG00000148082(SHC3)	http://www.kegg.jp/kegg-bin/show_pathway?map05214/K05089%09%23FFFFFF,green/K04402%09%23FFFFFF,red/K17448%09%23FFFFFF,green/K06625%09%23FFFFFF,red/K17447%09%23FFFFFF,red/
hsa04810	Regulation of actin cytoskeleton	Cellular Processes	Cell motility	6	3	9	208	0.0112628	0.174378	ENSG00000145431(PDGFC),ENSG00000259207(ITGB3),ENSG00000115414(FN1),ENSG00000121966(CXCR4),ENSG00000055163(CYFIP2),ENSG00000105550(FGF21)	ENSG00000005961(ITGA2B),ENSG00000113721(PDGFRB),ENSG00000134215(VAV3)	http://www.kegg.jp/kegg-bin/show_pathway?map04810/K05717%09%23FFFFFF,red/K05089%09%23FFFFFF,green/K05450%09%23FFFFFF,red/K06476%09%23FFFFFF,green/K22429%09%23FFFFFF,red/K05749%09%23FFFFFF,red/K06493%09%23FFFFFF,red/K04189%09%23FFFFFF,red/K05730%09%23FFFFFF,green/
hsa04072	Phospholipase D signaling pathway	Environmental Information Processing	Signal transduction	4	3	7	141	0.0121966	0.174378	ENSG00000129946(SHC2),ENSG00000169429(CXCL8),ENSG00000010810(FYN),ENSG00000145431(PDGFC)	ENSG00000243708(PLA2G4B),ENSG00000148082(SHC3),ENSG00000113721(PDGFRB)	http://www.kegg.jp/kegg-bin/show_pathway?map04072/K05089%09%23FFFFFF,green/K05450%09%23FFFFFF,red/K17448%09%23FFFFFF,green/K05703%09%23FFFFFF,red/K10030%09%23FFFFFF,red/K17447%09%23FFFFFF,red/K16342%09%23FFFFFF,green/
hsa01521	EGFR tyrosine kinase inhibitor resistance	Human Diseases	Drug resistance: Antineoplastic	3	2	5	79	0.0125571	0.174378	ENSG00000129946(SHC2),ENSG00000136244(IL6),ENSG00000145431(PDGFC)	ENSG00000113721(PDGFRB),ENSG00000148082(SHC3)	http://www.kegg.jp/kegg-bin/show_pathway?map01521/K05405%09%23FFFFFF,red/K17447%09%23FFFFFF,red/K05089%09%23FFFFFF,green/K05450%09%23FFFFFF,red/K17448%09%23FFFFFF,green/
hsa05410	Hypertrophic cardiomyopathy (HCM)	Human Diseases	Cardiovascular diseases	3	2	5	80	0.0132079	0.174378	ENSG00000259207(ITGB3),ENSG00000136244(IL6),ENSG00000151067(CACNA1C)	ENSG00000175084(DES),ENSG00000005961(ITGA2B)	http://www.kegg.jp/kegg-bin/show_pathway?map05410/K05405%09%23FFFFFF,red/K06493%09%23FFFFFF,red/K07610%09%23FFFFFF,green/K06476%09%23FFFFFF,green/K04850%09%23FFFFFF,red/
hsa05202	Transcriptional misregulation in cancer	Human Diseases	Cancers: Overview	7	1	8	178	0.0133414	0.174378	ENSG00000122861(PLAU),ENSG00000136244(IL6),ENSG00000175197(DDIT3),ENSG00000124762(CDKN1A),ENSG00000007062(PROM1),ENSG00000116717(GADD45A),ENSG00000169429(CXCL8)	ENSG00000185630(PBX1)	http://www.kegg.jp/kegg-bin/show_pathway?map05202/K06625%09%23FFFFFF,red/K10030%09%23FFFFFF,red/K04452%09%23FFFFFF,red/K06532%09%23FFFFFF,red/K04402%09%23FFFFFF,red/K09355%09%23FFFFFF,green/K05405%09%23FFFFFF,red/K01348%09%23FFFFFF,red/
hsa04725	Cholinergic synapse	Organismal Systems	Nervous system	5	1	6	113	0.0146043	0.174378	ENSG00000010810(FYN),ENSG00000146592(CREB5),ENSG00000151067(CACNA1C),ENSG00000117971(CHRNB4),ENSG00000260458(KCNJ18)	ENSG00000101204(CHRNA4)	http://www.kegg.jp/kegg-bin/show_pathway?map04725/K05005%09%23FFFFFF,red/K05703%09%23FFFFFF,red/K09047%09%23FFFFFF,red/K04815%09%23FFFFFF,red/K04806%09%23FFFFFF,green/K04850%09%23FFFFFF,red/
hsa05226	Gastric cancer	Human Diseases	Cancers: Specific types	5	2	7	147	0.0150552	0.174378	ENSG00000105550(FGF21),ENSG00000116717(GADD45A),ENSG00000124762(CDKN1A),ENSG00000129946(SHC2),ENSG00000164690(SHH)	ENSG00000148082(SHC3),ENSG00000077092(RARB)	http://www.kegg.jp/kegg-bin/show_pathway?map05226/K06625%09%23FFFFFF,red/K11988%09%23FFFFFF,red/K17448%09%23FFFFFF,green/K04402%09%23FFFFFF,red/K17447%09%23FFFFFF,red/K08528%09%23FFFFFF,green/K22429%09%23FFFFFF,red/
hsa04350	TGF-beta signaling pathway	Environmental Information Processing	Signal transduction	3	2	5	83	0.0152963	0.174378	ENSG00000122641(INHBA),ENSG00000139269(INHBE),ENSG00000134363(FST)	ENSG00000164093(PITX2),ENSG00000125965(GDF5)	http://www.kegg.jp/kegg-bin/show_pathway?map04350/K04667%09%23FFFFFF,red/K04686%09%23FFFFFF,green/K04664%09%23FFFFFF,green/K04661%09%23FFFFFF,red/K22689%09%23FFFFFF,red/
hsa04611	Platelet activation	Organismal Systems	Immune system	3	3	6	122	0.0205449	0.203027	ENSG00000164867(NOS3),ENSG00000259207(ITGB3),ENSG00000010810(FYN)	ENSG00000168542(COL3A1),ENSG00000005961(ITGA2B),ENSG00000243708(PLA2G4B)	http://www.kegg.jp/kegg-bin/show_pathway?map04611/K16342%09%23FFFFFF,green/K06476%09%23FFFFFF,green/K06493%09%23FFFFFF,red/K05703%09%23FFFFFF,red/K13242%09%23FFFFFF,red/K19720%09%23FFFFFF,green/
hsa00590	Arachidonic acid metabolism	Metabolism	Lipid metabolism	2	2	4	61	0.0221125	0.203027	ENSG00000163803(PLB1),ENSG00000211445(GPX3)	ENSG00000186529(CYP4F3),ENSG00000243708(PLA2G4B)	http://www.kegg.jp/kegg-bin/show_pathway?map00590/K14621%09%23FFFFFF,red/K16342%09%23FFFFFF,green/K17726%09%23FFFFFF,green/K00432%09%23FFFFFF,red/
hsa05222	Small cell lung cancer	Human Diseases	Cancers: Specific types	3	2	5	92	0.0228516	0.203027	ENSG00000124762(CDKN1A),ENSG00000116717(GADD45A),ENSG00000115414(FN1)	ENSG00000077092(RARB),ENSG00000005961(ITGA2B)	http://www.kegg.jp/kegg-bin/show_pathway?map05222/K04402%09%23FFFFFF,red/K05717%09%23FFFFFF,red/K08528%09%23FFFFFF,green/K06625%09%23FFFFFF,red/K06476%09%23FFFFFF,green/
hsa04630	Jak-STAT signaling pathway	Environmental Information Processing	Signal transduction	6	1	7	161	0.0235233	0.203027	ENSG00000205755(CRLF2),ENSG00000120833(SOCS2),ENSG00000124762(CDKN1A),ENSG00000095752(IL11),ENSG00000136244(IL6),ENSG00000162892(IL24)	ENSG00000113721(PDGFRB)	http://www.kegg.jp/kegg-bin/show_pathway?map04630/K05089%09%23FFFFFF,green/K04695%09%23FFFFFF,red/K05078%09%23FFFFFF,red/K06625%09%23FFFFFF,red/K05417%09%23FFFFFF,red/K05405%09%23FFFFFF,red/K22668%09%23FFFFFF,red/
hsa04927	Cortisol synthesis and secretion	Organismal Systems	Endocrine system	2	2	4	63	0.0245704	0.203027	ENSG00000151067(CACNA1C),ENSG00000146592(CREB5)	ENSG00000185630(PBX1),ENSG00000006283(CACNA1G)	http://www.kegg.jp/kegg-bin/show_pathway?map04927/K09047%09%23FFFFFF,red/K04850%09%23FFFFFF,red/K04854%09%23FFFFFF,green/K09355%09%23FFFFFF,green/
hsa04657	IL-17 signaling pathway	Organismal Systems	Immune system	5	0	5	94	0.0248069	0.203027	ENSG00000148346(LCN2),ENSG00000169429(CXCL8),ENSG00000136244(IL6),ENSG00000081041(CXCL2),ENSG00000175592(FOSL1)	-	http://www.kegg.jp/kegg-bin/show_pathway?map04657/K04502%09%23FFFFFF,red/K21129%09%23FFFFFF,red/K10030%09%23FFFFFF,red/K05405%09%23FFFFFF,red/K05505%09%23FFFFFF,red/
hsa01522	Endocrine resistance	Human Diseases	Drug resistance: Antineoplastic	3	2	5	94	0.0248069	0.203027	ENSG00000124762(CDKN1A),ENSG00000128917(DLL4),ENSG00000129946(SHC2)	ENSG00000148082(SHC3),ENSG00000100197(CYP2D6)	http://www.kegg.jp/kegg-bin/show_pathway?map01522/K06625%09%23FFFFFF,red/K17712%09%23FFFFFF,green/K17447%09%23FFFFFF,red/K06051%09%23FFFFFF,red/K17448%09%23FFFFFF,green/
hsa04621	NOD-like receptor signaling pathway	Organismal Systems	Immune system	5	2	7	164	0.0256933	0.203027	ENSG00000136244(IL6),ENSG00000271503(CCL5),ENSG00000111335(OAS2),ENSG00000169429(CXCL8),ENSG00000081041(CXCL2)	ENSG00000117228(GBP1),ENSG00000162645(GBP2)	http://www.kegg.jp/kegg-bin/show_pathway?map04621/K05505%09%23FFFFFF,red/K10030%09%23FFFFFF,red/K20897%09%23FFFFFF,green/K20899%09%23FFFFFF,green/K14216%09%23FFFFFF,red/K12499%09%23FFFFFF,red/K05405%09%23FFFFFF,red/
hsa05215	Prostate cancer	Human Diseases	Cancers: Specific types	4	1	5	95	0.0258236	0.203027	ENSG00000122861(PLAU),ENSG00000124762(CDKN1A),ENSG00000145431(PDGFC),ENSG00000146592(CREB5)	ENSG00000113721(PDGFRB)	http://www.kegg.jp/kegg-bin/show_pathway?map05215/K01348%09%23FFFFFF,red/K06625%09%23FFFFFF,red/K05450%09%23FFFFFF,red/K09047%09%23FFFFFF,red/K05089%09%23FFFFFF,green/
hsa04640	Hematopoietic cell lineage	Organismal Systems	Immune system	4	1	5	96	0.0268667	0.204187	ENSG00000136244(IL6),ENSG00000095752(IL11),ENSG00000115008(IL1A),ENSG00000259207(ITGB3)	ENSG00000005961(ITGA2B)	http://www.kegg.jp/kegg-bin/show_pathway?map04640/K06476%09%23FFFFFF,green/K04383%09%23FFFFFF,red/K05405%09%23FFFFFF,red/K06493%09%23FFFFFF,red/K05417%09%23FFFFFF,red/
hsa05162	Measles	Human Diseases	Infectious diseases: Viral	4	2	6	132	0.028862	0.212276	ENSG00000115008(IL1A),ENSG00000136244(IL6),ENSG00000010810(FYN),ENSG00000111335(OAS2)	ENSG00000126803(HSPA2),ENSG00000204388(HSPA1B)	http://www.kegg.jp/kegg-bin/show_pathway?map05162/K05703%09%23FFFFFF,red/K03283%09%23FFFFFF,green/K14216%09%23FFFFFF,red/K05405%09%23FFFFFF,red/K04383%09%23FFFFFF,red/
hsa05418	Fluid shear stress and atherosclerosis	Human Diseases	Cardiovascular diseases	4	2	6	135	0.0317333	0.220642	ENSG00000115008(IL1A),ENSG00000127528(KLF2),ENSG00000164867(NOS3),ENSG00000259207(ITGB3)	ENSG00000005961(ITGA2B),ENSG00000179776(CDH5)	http://www.kegg.jp/kegg-bin/show_pathway?map05418/K06533%09%23FFFFFF,green/K13242%09%23FFFFFF,red/K04383%09%23FFFFFF,red/K17845%09%23FFFFFF,red/K06493%09%23FFFFFF,red/K06476%09%23FFFFFF,green/
hsa05165	Human papillomavirus infection	Human Diseases	Infectious diseases: Viral	8	3	11	331	0.0321089	0.220642	ENSG00000049089(COL9A2),ENSG00000105929(ATP6V0A4),ENSG00000187608(ISG15),ENSG00000135114(OASL),ENSG00000146592(CREB5),ENSG00000124762(CDKN1A),ENSG00000115414(FN1),ENSG00000259207(ITGB3)	ENSG00000005961(ITGA2B),ENSG00000106003(LFNG),ENSG00000113721(PDGFRB)	http://www.kegg.jp/kegg-bin/show_pathway?map05165/K05948%09%23FFFFFF,green/K02154%09%23FFFFFF,red/K06625%09%23FFFFFF,red/K06476%09%23FFFFFF,green/K06493%09%23FFFFFF,red/K12159%09%23FFFFFF,red/K14608%09%23FFFFFF,red/K05717%09%23FFFFFF,red/K08131%09%23FFFFFF,red/K05089%09%23FFFFFF,green/K09047%09%23FFFFFF,red/
hsa05412	Arrhythmogenic right ventricular cardiomyopathy (ARVC)	Human Diseases	Cardiovascular diseases	2	2	4	69	0.0329028	0.220642	ENSG00000151067(CACNA1C),ENSG00000259207(ITGB3)	ENSG00000175084(DES),ENSG00000005961(ITGA2B)	http://www.kegg.jp/kegg-bin/show_pathway?map05412/K06493%09%23FFFFFF,red/K06476%09%23FFFFFF,green/K04850%09%23FFFFFF,red/K07610%09%23FFFFFF,green/
hsa04917	Prolactin signaling pathway	Organismal Systems	Endocrine system	3	1	4	70	0.0344332	0.224308	ENSG00000120833(SOCS2),ENSG00000129946(SHC2),ENSG00000135346(CGA)	ENSG00000148082(SHC3)	http://www.kegg.jp/kegg-bin/show_pathway?map04917/K17447%09%23FFFFFF,red/K17448%09%23FFFFFF,green/K04695%09%23FFFFFF,red/K08522%09%23FFFFFF,red/
hsa05206	MicroRNAs in cancer	Human Diseases	Cancers: Overview	3	3	6	140	0.0369208	0.231798	ENSG00000124762(CDKN1A),ENSG00000259207(ITGB3),ENSG00000122861(PLAU)	ENSG00000113721(PDGFRB),ENSG00000104081(BMF),ENSG00000100234(TIMP3)	http://www.kegg.jp/kegg-bin/show_pathway?map05206/K06493%09%23FFFFFF,red/K06625%09%23FFFFFF,red/K01348%09%23FFFFFF,red/K17460%09%23FFFFFF,green/K16866%09%23FFFFFF,green/K05089%09%23FFFFFF,green/
hsa05100	Bacterial invasion of epithelial cells	Human Diseases	Infectious diseases: Bacterial	2	2	4	72	0.0376164	0.231798	ENSG00000115414(FN1),ENSG00000129946(SHC2)	ENSG00000114790(ARHGEF26),ENSG00000148082(SHC3)	http://www.kegg.jp/kegg-bin/show_pathway?map05100/K17448%09%23FFFFFF,green/K05717%09%23FFFFFF,red/K17447%09%23FFFFFF,red/K13744%09%23FFFFFF,green/
hsa04928	Parathyroid hormone synthesis, secretion and action	Organismal Systems	Endocrine system	4	1	5	106	0.0387815	0.232689	ENSG00000146592(CREB5),ENSG00000124762(CDKN1A),ENSG00000204103(MAFB),ENSG00000120738(EGR1)	ENSG00000184588(PDE4B)	http://www.kegg.jp/kegg-bin/show_pathway?map04928/K09203%09%23FFFFFF,red/K09036%09%23FFFFFF,red/K09047%09%23FFFFFF,red/K06625%09%23FFFFFF,red/K13293%09%23FFFFFF,green/
hsa05220	Chronic myeloid leukemia	Human Diseases	Cancers: Specific types	3	1	4	75	0.0426979	0.247042	ENSG00000124762(CDKN1A),ENSG00000116717(GADD45A),ENSG00000129946(SHC2)	ENSG00000148082(SHC3)	http://www.kegg.jp/kegg-bin/show_pathway?map05220/K17448%09%23FFFFFF,green/K06625%09%23FFFFFF,red/K17447%09%23FFFFFF,red/K04402%09%23FFFFFF,red/
hsa05224	Breast cancer	Human Diseases	Cancers: Specific types	5	1	6	146	0.043826	0.247042	ENSG00000128917(DLL4),ENSG00000129946(SHC2),ENSG00000124762(CDKN1A),ENSG00000116717(GADD45A),ENSG00000105550(FGF21)	ENSG00000148082(SHC3)	http://www.kegg.jp/kegg-bin/show_pathway?map05224/K06051%09%23FFFFFF,red/K04402%09%23FFFFFF,red/K22429%09%23FFFFFF,red/K17447%09%23FFFFFF,red/K17448%09%23FFFFFF,green/K06625%09%23FFFFFF,red/
hsa04151	PI3K-Akt signaling pathway	Environmental Information Processing	Signal transduction	9	2	11	351	0.0458026	0.247042	ENSG00000049089(COL9A2),ENSG00000136244(IL6),ENSG00000164867(NOS3),ENSG00000124762(CDKN1A),ENSG00000145431(PDGFC),ENSG00000259207(ITGB3),ENSG00000115414(FN1),ENSG00000105550(FGF21),ENSG00000146592(CREB5)	ENSG00000005961(ITGA2B),ENSG00000113721(PDGFRB)	http://www.kegg.jp/kegg-bin/show_pathway?map04151/K05717%09%23FFFFFF,red/K05405%09%23FFFFFF,red/K09047%09%23FFFFFF,red/K06625%09%23FFFFFF,red/K22429%09%23FFFFFF,red/K05089%09%23FFFFFF,green/K05450%09%23FFFFFF,red/K06493%09%23FFFFFF,red/K13242%09%23FFFFFF,red/K08131%09%23FFFFFF,red/K06476%09%23FFFFFF,green/
hsa04062	Chemokine signaling pathway	Organismal Systems	Immune system	5	2	7	186	0.0458629	0.247042	ENSG00000129946(SHC2),ENSG00000271503(CCL5),ENSG00000081041(CXCL2),ENSG00000121966(CXCR4),ENSG00000169429(CXCL8)	ENSG00000134215(VAV3),ENSG00000148082(SHC3)	http://www.kegg.jp/kegg-bin/show_pathway?map04062/K12499%09%23FFFFFF,red/K04189%09%23FFFFFF,red/K17447%09%23FFFFFF,red/K10030%09%23FFFFFF,red/K17448%09%23FFFFFF,green/K05505%09%23FFFFFF,red/K05730%09%23FFFFFF,green/
hsa04930	Type II diabetes mellitus	Human Diseases	Endocrine and metabolic diseases	2	1	3	46	0.0465912	0.247042	ENSG00000151067(CACNA1C),ENSG00000120833(SOCS2)	ENSG00000006283(CACNA1G)	http://www.kegg.jp/kegg-bin/show_pathway?map04930/K04854%09%23FFFFFF,green/K04850%09%23FFFFFF,red/K04695%09%23FFFFFF,red/
hsa05132	Salmonella infection	Human Diseases	Infectious diseases: Bacterial	4	0	4	78	0.0481476	0.249492	ENSG00000081041(CXCL2),ENSG00000169429(CXCL8),ENSG00000115008(IL1A),ENSG00000136244(IL6)	-	http://www.kegg.jp/kegg-bin/show_pathway?map05132/K04383%09%23FFFFFF,red/K10030%09%23FFFFFF,red/K05405%09%23FFFFFF,red/K05505%09%23FFFFFF,red/
hsa04512	ECM-receptor interaction	Environmental Information Processing	Signaling molecules and interaction	3	1	4	82	0.0559838	0.283651	ENSG00000049089(COL9A2),ENSG00000259207(ITGB3),ENSG00000115414(FN1)	ENSG00000005961(ITGA2B)	http://www.kegg.jp/kegg-bin/show_pathway?map04512/K08131%09%23FFFFFF,red/K06493%09%23FFFFFF,red/K05717%09%23FFFFFF,red/K06476%09%23FFFFFF,green/
hsa05414	Dilated cardiomyopathy (DCM)	Human Diseases	Cardiovascular diseases	2	2	4	84	0.0601442	0.298106	ENSG00000151067(CACNA1C),ENSG00000259207(ITGB3)	ENSG00000005961(ITGA2B),ENSG00000175084(DES)	http://www.kegg.jp/kegg-bin/show_pathway?map05414/K06493%09%23FFFFFF,red/K06476%09%23FFFFFF,green/K04850%09%23FFFFFF,red/K07610%09%23FFFFFF,green/
hsa04650	Natural killer cell mediated cytotoxicity	Organismal Systems	Immune system	2	3	5	121	0.0618875	0.30022	ENSG00000129946(SHC2),ENSG00000010810(FYN)	ENSG00000134215(VAV3),ENSG00000198574(SH2D1B),ENSG00000148082(SHC3)	http://www.kegg.jp/kegg-bin/show_pathway?map04650/K05730%09%23FFFFFF,green/K17448%09%23FFFFFF,green/K07989%09%23FFFFFF,green/K17447%09%23FFFFFF,red/K05703%09%23FFFFFF,red/
hsa04380	Osteoclast differentiation	Organismal Systems	Development	5	0	5	124	0.0672725	0.309094	ENSG00000175592(FOSL1),ENSG00000115008(IL1A),ENSG00000104856(RELB),ENSG00000010810(FYN),ENSG00000259207(ITGB3)	-	http://www.kegg.jp/kegg-bin/show_pathway?map04380/K05703%09%23FFFFFF,red/K09253%09%23FFFFFF,red/K04502%09%23FFFFFF,red/K06493%09%23FFFFFF,red/K04383%09%23FFFFFF,red/
hsa00290	Valine, leucine and isoleucine biosynthesis	Metabolism	Amino acid metabolism	1	0	1	4	0.0683346	0.309094	ENSG00000139410(SDSL)	-	http://www.kegg.jp/kegg-bin/show_pathway?map00290/K17989%09%23FFFFFF,red/
hsa04974	Protein digestion and absorption	Organismal Systems	Digestive system	1	3	4	88	0.0689428	0.309094	ENSG00000049089(COL9A2)	ENSG00000168542(COL3A1),ENSG00000204262(COL5A2),ENSG00000123500(COL10A1)	http://www.kegg.jp/kegg-bin/show_pathway?map04974/K19720%09%23FFFFFF,green/K19721%09%23FFFFFF,green/K08131%09%23FFFFFF,red/K19479%09%23FFFFFF,green/
hsa04141	Protein processing in endoplasmic reticulum	Genetic Information Processing	Folding, sorting and degradation	3	3	6	164	0.0691394	0.309094	ENSG00000175197(DDIT3),ENSG00000109846(CRYAB),ENSG00000087074(PPP1R15A)	ENSG00000104723(TUSC3),ENSG00000126803(HSPA2),ENSG00000204388(HSPA1B)	http://www.kegg.jp/kegg-bin/show_pathway?map04141/K12669%09%23FFFFFF,green/K14019%09%23FFFFFF,red/K04452%09%23FFFFFF,red/K09542%09%23FFFFFF,red/K03283%09%23FFFFFF,green/
hsa00592	alpha-Linolenic acid metabolism	Metabolism	Lipid metabolism	1	1	2	25	0.0705863	0.309494	ENSG00000163803(PLB1)	ENSG00000243708(PLA2G4B)	http://www.kegg.jp/kegg-bin/show_pathway?map00592/K14621%09%23FFFFFF,red/K16342%09%23FFFFFF,green/
hsa04064	NF-kappa B signaling pathway	Environmental Information Processing	Signal transduction	4	0	4	90	0.0735776	0.316523	ENSG00000169429(CXCL8),ENSG00000122861(PLAU),ENSG00000125735(TNFSF14),ENSG00000104856(RELB)	-	http://www.kegg.jp/kegg-bin/show_pathway?map04064/K10030%09%23FFFFFF,red/K01348%09%23FFFFFF,red/K09253%09%23FFFFFF,red/K05477%09%23FFFFFF,red/
hsa04926	Relaxin signaling pathway	Organismal Systems	Endocrine system	3	2	5	129	0.076808	0.3243	ENSG00000146592(CREB5),ENSG00000164867(NOS3),ENSG00000129946(SHC2)	ENSG00000148082(SHC3),ENSG00000168542(COL3A1)	http://www.kegg.jp/kegg-bin/show_pathway?map04926/K09047%09%23FFFFFF,red/K19720%09%23FFFFFF,green/K17447%09%23FFFFFF,red/K17448%09%23FFFFFF,green/K13242%09%23FFFFFF,red/
hsa05146	Amoebiasis	Human Diseases	Infectious diseases: Parasitic	3	1	4	92	0.0783667	0.324866	ENSG00000169429(CXCL8),ENSG00000115414(FN1),ENSG00000136244(IL6)	ENSG00000168542(COL3A1)	http://www.kegg.jp/kegg-bin/show_pathway?map05146/K10030%09%23FFFFFF,red/K19720%09%23FFFFFF,green/K05405%09%23FFFFFF,red/K05717%09%23FFFFFF,red/
hsa04912	GnRH signaling pathway	Organismal Systems	Endocrine system	3	1	4	93	0.0808184	0.329046	ENSG00000151067(CACNA1C),ENSG00000120738(EGR1),ENSG00000135346(CGA)	ENSG00000243708(PLA2G4B)	http://www.kegg.jp/kegg-bin/show_pathway?map04912/K16342%09%23FFFFFF,green/K09203%09%23FFFFFF,red/K04850%09%23FFFFFF,red/K08522%09%23FFFFFF,red/
hsa04360	Axon guidance	Organismal Systems	Development	5	1	6	173	0.0844124	0.329292	ENSG00000121966(CXCR4),ENSG00000010810(FYN),ENSG00000133216(EPHB2),ENSG00000164690(SHH),ENSG00000172602(RND1)	ENSG00000196220(SRGAP3)	http://www.kegg.jp/kegg-bin/show_pathway?map04360/K07526%09%23FFFFFF,green/K07531%09%23FFFFFF,red/K11988%09%23FFFFFF,red/K05703%09%23FFFFFF,red/K05111%09%23FFFFFF,red/K04189%09%23FFFFFF,red/
hsa04370	VEGF signaling pathway	Environmental Information Processing	Signal transduction	2	1	3	59	0.0847969	0.329292	ENSG00000164867(NOS3),ENSG00000129946(SHC2)	ENSG00000243708(PLA2G4B)	http://www.kegg.jp/kegg-bin/show_pathway?map04370/K17447%09%23FFFFFF,red/K13242%09%23FFFFFF,red/K16342%09%23FFFFFF,green/
hsa04080	Neuroactive ligand-receptor interaction	Environmental Information Processing	Signaling molecules and interaction	6	3	9	302	0.0852116	0.329292	ENSG00000182687(GALR2),ENSG00000164220(F2RL2),ENSG00000117971(CHRNB4),ENSG00000135346(CGA),ENSG00000181408(UTS2R),ENSG00000135124(P2RX4)	ENSG00000180739(S1PR5),ENSG00000065325(GLP2R),ENSG00000101204(CHRNA4)	http://www.kegg.jp/kegg-bin/show_pathway?map04080/K04806%09%23FFFFFF,green/K04231%09%23FFFFFF,red/K04815%09%23FFFFFF,red/K04241%09%23FFFFFF,red/K08522%09%23FFFFFF,red/K04295%09%23FFFFFF,green/K05218%09%23FFFFFF,red/K04582%09%23FFFFFF,green/K04235%09%23FFFFFF,red/
hsa00591	Linoleic acid metabolism	Metabolism	Lipid metabolism	1	1	2	29	0.0913225	0.347026	ENSG00000163803(PLB1)	ENSG00000243708(PLA2G4B)	http://www.kegg.jp/kegg-bin/show_pathway?map00591/K14621%09%23FFFFFF,red/K16342%09%23FFFFFF,green/
hsa04213	Longevity regulating pathway - multiple species	Organismal Systems	Aging	1	2	3	62	0.0950442	0.355247	ENSG00000109846(CRYAB)	ENSG00000204388(HSPA1B),ENSG00000126803(HSPA2)	http://www.kegg.jp/kegg-bin/show_pathway?map04213/K09542%09%23FFFFFF,red/K03283%09%23FFFFFF,green/
hsa01523	Antifolate resistance	Human Diseases	Drug resistance: Antineoplastic	1	1	2	30	0.0967551	0.355809	ENSG00000136244(IL6)	ENSG00000023839(ABCC2)	http://www.kegg.jp/kegg-bin/show_pathway?map01523/K05666%09%23FFFFFF,green/K05405%09%23FFFFFF,red/
hsa05217	Basal cell carcinoma	Human Diseases	Cancers: Specific types	3	0	3	63	0.0985679	0.356722	ENSG00000164690(SHH),ENSG00000116717(GADD45A),ENSG00000124762(CDKN1A)	-	http://www.kegg.jp/kegg-bin/show_pathway?map05217/K06625%09%23FFFFFF,red/K04402%09%23FFFFFF,red/K11988%09%23FFFFFF,red/
hsa00232	Caffeine metabolism	Metabolism	Biosynthesis of other secondary metabolites	1	0	1	6	0.100737	0.356946	ENSG00000158125(XDH)	-	http://www.kegg.jp/kegg-bin/show_pathway?map00232/K00106%09%23FFFFFF,red/
hsa04620	Toll-like receptor signaling pathway	Organismal Systems	Immune system	4	0	4	101	0.101761	0.356946	ENSG00000169429(CXCL8),ENSG00000136244(IL6),ENSG00000271503(CCL5),ENSG00000128604(IRF5)	-	http://www.kegg.jp/kegg-bin/show_pathway?map04620/K10030%09%23FFFFFF,red/K12499%09%23FFFFFF,red/K05405%09%23FFFFFF,red/K09446%09%23FFFFFF,red/
hsa04020	Calcium signaling pathway	Environmental Information Processing	Signal transduction	4	2	6	184	0.105406	0.358383	ENSG00000121966(CXCR4),ENSG00000135124(P2RX4),ENSG00000164867(NOS3),ENSG00000151067(CACNA1C)	ENSG00000006283(CACNA1G),ENSG00000113721(PDGFRB)	http://www.kegg.jp/kegg-bin/show_pathway?map04020/K13242%09%23FFFFFF,red/K04189%09%23FFFFFF,red/K04854%09%23FFFFFF,green/K05218%09%23FFFFFF,red/K04850%09%23FFFFFF,red/K05089%09%23FFFFFF,green/
hsa05332	Graft-versus-host disease	Human Diseases	Immune diseases	2	0	2	32	0.107883	0.358383	ENSG00000136244(IL6),ENSG00000115008(IL1A)	-	http://www.kegg.jp/kegg-bin/show_pathway?map05332/K04383%09%23FFFFFF,red/K05405%09%23FFFFFF,red/
hsa05223	Non-small cell lung cancer	Human Diseases	Cancers: Specific types	2	1	3	66	0.109448	0.358383	ENSG00000124762(CDKN1A),ENSG00000116717(GADD45A)	ENSG00000077092(RARB)	http://www.kegg.jp/kegg-bin/show_pathway?map05223/K04402%09%23FFFFFF,red/K08528%09%23FFFFFF,green/K06625%09%23FFFFFF,red/
hsa04932	Non-alcoholic fatty liver disease (NAFLD)	Human Diseases	Endocrine and metabolic diseases	5	0	5	145	0.111883	0.358383	ENSG00000115008(IL1A),ENSG00000185633(NDUFA4L2),ENSG00000175197(DDIT3),ENSG00000136244(IL6),ENSG00000169429(CXCL8)	-	http://www.kegg.jp/kegg-bin/show_pathway?map04932/K04383%09%23FFFFFF,red/K03948%09%23FFFFFF,red/K04452%09%23FFFFFF,red/K10030%09%23FFFFFF,red/K05405%09%23FFFFFF,red/
hsa04014	Ras signaling pathway	Environmental Information Processing	Signal transduction	4	3	7	231	0.112602	0.358383	ENSG00000105550(FGF21),ENSG00000145431(PDGFC),ENSG00000129946(SHC2),ENSG00000144837(PLA1A)	ENSG00000243708(PLA2G4B),ENSG00000148082(SHC3),ENSG00000113721(PDGFRB)	http://www.kegg.jp/kegg-bin/show_pathway?map04014/K17447%09%23FFFFFF,red/K05089%09%23FFFFFF,green/K22429%09%23FFFFFF,red/K13618%09%23FFFFFF,red/K17448%09%23FFFFFF,green/K16342%09%23FFFFFF,green/K05450%09%23FFFFFF,red/
hsa05120	Epithelial cell signaling in Helicobacter pylori infection	Human Diseases	Infectious diseases: Bacterial	3	0	3	67	0.113173	0.358383	ENSG00000169429(CXCL8),ENSG00000105929(ATP6V0A4),ENSG00000271503(CCL5)	-	http://www.kegg.jp/kegg-bin/show_pathway?map05120/K02154%09%23FFFFFF,red/K12499%09%23FFFFFF,red/K10030%09%23FFFFFF,red/
hsa04664	Fc epsilon RI signaling pathway	Organismal Systems	Immune system	1	2	3	67	0.113173	0.358383	ENSG00000010810(FYN)	ENSG00000243708(PLA2G4B),ENSG00000134215(VAV3)	http://www.kegg.jp/kegg-bin/show_pathway?map04664/K16342%09%23FFFFFF,green/K05703%09%23FFFFFF,red/K05730%09%23FFFFFF,green/
hsa04668	TNF signaling pathway	Environmental Information Processing	Signal transduction	4	0	4	108	0.121918	0.380786	ENSG00000271503(CCL5),ENSG00000136244(IL6),ENSG00000146592(CREB5),ENSG00000081041(CXCL2)	-	http://www.kegg.jp/kegg-bin/show_pathway?map04668/K05405%09%23FFFFFF,red/K12499%09%23FFFFFF,red/K05505%09%23FFFFFF,red/K09047%09%23FFFFFF,red/
hsa04622	RIG-I-like receptor signaling pathway	Organismal Systems	Immune system	3	0	3	70	0.124633	0.384004	ENSG00000169429(CXCL8),ENSG00000101695(RNF125),ENSG00000187608(ISG15)	-	http://www.kegg.jp/kegg-bin/show_pathway?map04622/K12159%09%23FFFFFF,red/K10030%09%23FFFFFF,red/K12170%09%23FFFFFF,red/
hsa05205	Proteoglycans in cancer	Human Diseases	Cancers: Overview	5	1	6	196	0.131101	0.390484	ENSG00000115414(FN1),ENSG00000259207(ITGB3),ENSG00000124762(CDKN1A),ENSG00000122861(PLAU),ENSG00000164690(SHH)	ENSG00000100234(TIMP3)	http://www.kegg.jp/kegg-bin/show_pathway?map05205/K06625%09%23FFFFFF,red/K05717%09%23FFFFFF,red/K16866%09%23FFFFFF,green/K11988%09%23FFFFFF,red/K06493%09%23FFFFFF,red/K01348%09%23FFFFFF,red/
hsa04921	Oxytocin signaling pathway	Organismal Systems	Endocrine system	4	1	5	153	0.131874	0.390484	ENSG00000124762(CDKN1A),ENSG00000151067(CACNA1C),ENSG00000164867(NOS3),ENSG00000260458(KCNJ18)	ENSG00000243708(PLA2G4B)	http://www.kegg.jp/kegg-bin/show_pathway?map04921/K16342%09%23FFFFFF,green/K05005%09%23FFFFFF,red/K04850%09%23FFFFFF,red/K13242%09%23FFFFFF,red/K06625%09%23FFFFFF,red/
hsa04934	Cushing's syndrome	Human Diseases	Endocrine and metabolic diseases	3	2	5	153	0.131874	0.390484	ENSG00000151067(CACNA1C),ENSG00000124762(CDKN1A),ENSG00000146592(CREB5)	ENSG00000185630(PBX1),ENSG00000006283(CACNA1G)	http://www.kegg.jp/kegg-bin/show_pathway?map04934/K04854%09%23FFFFFF,green/K09355%09%23FFFFFF,green/K09047%09%23FFFFFF,red/K06625%09%23FFFFFF,red/K04850%09%23FFFFFF,red/
hsa05216	Thyroid cancer	Human Diseases	Cancers: Specific types	2	0	2	37	0.137026	0.398155	ENSG00000116717(GADD45A),ENSG00000124762(CDKN1A)	-	http://www.kegg.jp/kegg-bin/show_pathway?map05216/K04402%09%23FFFFFF,red/K06625%09%23FFFFFF,red/
hsa05169	Epstein-Barr virus infection	Human Diseases	Infectious diseases: Viral	6	0	6	199	0.137957	0.398155	ENSG00000111335(OAS2),ENSG00000124762(CDKN1A),ENSG00000116717(GADD45A),ENSG00000136244(IL6),ENSG00000104856(RELB),ENSG00000187608(ISG15)	-	http://www.kegg.jp/kegg-bin/show_pathway?map05169/K09253%09%23FFFFFF,red/K14216%09%23FFFFFF,red/K04402%09%23FFFFFF,red/K12159%09%23FFFFFF,red/K06625%09%23FFFFFF,red/K05405%09%23FFFFFF,red/
hsa04218	Cellular senescence	Cellular Processes	Cell growth and death	5	0	5	156	0.139761	0.398318	ENSG00000115008(IL1A),ENSG00000136244(IL6),ENSG00000116717(GADD45A),ENSG00000124762(CDKN1A),ENSG00000169429(CXCL8)	-	http://www.kegg.jp/kegg-bin/show_pathway?map04218/K06625%09%23FFFFFF,red/K04383%09%23FFFFFF,red/K05405%09%23FFFFFF,red/K10030%09%23FFFFFF,red/K04402%09%23FFFFFF,red/
hsa05133	Pertussis	Human Diseases	Infectious diseases: Bacterial	3	0	3	75	0.144604	0.407035	ENSG00000169429(CXCL8),ENSG00000136244(IL6),ENSG00000115008(IL1A)	-	http://www.kegg.jp/kegg-bin/show_pathway?map05133/K04383%09%23FFFFFF,red/K10030%09%23FFFFFF,red/K05405%09%23FFFFFF,red/
hsa00260	Glycine, serine and threonine metabolism	Metabolism	Amino acid metabolism	2	0	2	39	0.149123	0.414633	ENSG00000123453(SARDH),ENSG00000139410(SDSL)	-	http://www.kegg.jp/kegg-bin/show_pathway?map00260/K00314%09%23FFFFFF,red/K17989%09%23FFFFFF,red/
hsa04610	Complement and coagulation cascades	Organismal Systems	Immune system	3	0	3	79	0.161285	0.43815	ENSG00000167711(SERPINF2),ENSG00000164220(F2RL2),ENSG00000122861(PLAU)	-	http://www.kegg.jp/kegg-bin/show_pathway?map04610/K03983%09%23FFFFFF,red/K04235%09%23FFFFFF,red/K01348%09%23FFFFFF,red/
hsa05219	Bladder cancer	Human Diseases	Cancers: Specific types	2	0	2	41	0.161424	0.43815	ENSG00000124762(CDKN1A),ENSG00000169429(CXCL8)	-	http://www.kegg.jp/kegg-bin/show_pathway?map05219/K06625%09%23FFFFFF,red/K10030%09%23FFFFFF,red/
hsa05166	HTLV-I infection	Human Diseases	Infectious diseases: Viral	6	0	6	216	0.17979	0.482259	ENSG00000104856(RELB),ENSG00000136244(IL6),ENSG00000175592(FOSL1),ENSG00000120738(EGR1),ENSG00000146592(CREB5),ENSG00000124762(CDKN1A)	-	http://www.kegg.jp/kegg-bin/show_pathway?map05166/K04502%09%23FFFFFF,red/K05405%09%23FFFFFF,red/K09047%09%23FFFFFF,red/K09253%09%23FFFFFF,red/K06625%09%23FFFFFF,red/K09203%09%23FFFFFF,red/
hsa04012	ErbB signaling pathway	Environmental Information Processing	Signal transduction	2	1	3	84	0.182897	0.48489	ENSG00000129946(SHC2),ENSG00000124762(CDKN1A)	ENSG00000148082(SHC3)	http://www.kegg.jp/kegg-bin/show_pathway?map04012/K17448%09%23FFFFFF,green/K06625%09%23FFFFFF,red/K17447%09%23FFFFFF,red/
hsa04068	FoxO signaling pathway	Environmental Information Processing	Signal transduction	4	0	4	129	0.191067	0.499753	ENSG00000116717(GADD45A),ENSG00000124762(CDKN1A),ENSG00000136244(IL6),ENSG00000127528(KLF2)	-	http://www.kegg.jp/kegg-bin/show_pathway?map04068/K05405%09%23FFFFFF,red/K17845%09%23FFFFFF,red/K06625%09%23FFFFFF,red/K04402%09%23FFFFFF,red/
hsa04672	Intestinal immune network for IgA production	Organismal Systems	Immune system	2	0	2	46	0.192887	0.499753	ENSG00000121966(CXCR4),ENSG00000136244(IL6)	-	http://www.kegg.jp/kegg-bin/show_pathway?map04672/K04189%09%23FFFFFF,red/K05405%09%23FFFFFF,red/
hsa05200	Pathways in cancer	Human Diseases	Cancers: Overview	9	3	12	517	0.198439	0.502874	ENSG00000136244(IL6),ENSG00000128917(DLL4),ENSG00000164690(SHH),ENSG00000169429(CXCL8),ENSG00000105550(FGF21),ENSG00000121966(CXCR4),ENSG00000115414(FN1),ENSG00000116717(GADD45A),ENSG00000124762(CDKN1A)	ENSG00000005961(ITGA2B),ENSG00000077092(RARB),ENSG00000113721(PDGFRB)	http://www.kegg.jp/kegg-bin/show_pathway?map05200/K05405%09%23FFFFFF,red/K06476%09%23FFFFFF,green/K06625%09%23FFFFFF,red/K06051%09%23FFFFFF,red/K05717%09%23FFFFFF,red/K08528%09%23FFFFFF,green/K10030%09%23FFFFFF,red/K22429%09%23FFFFFF,red/K05089%09%23FFFFFF,green/K04402%09%23FFFFFF,red/K04189%09%23FFFFFF,red/K11988%09%23FFFFFF,red/
hsa00565	Ether lipid metabolism	Metabolism	Lipid metabolism	1	1	2	47	0.199276	0.502874	ENSG00000163803(PLB1)	ENSG00000243708(PLA2G4B)	http://www.kegg.jp/kegg-bin/show_pathway?map00565/K16342%09%23FFFFFF,green/K14621%09%23FFFFFF,red/
hsa04540	Gap junction	Cellular Processes	Cellular community - eukaryotes	2	1	3	88	0.200708	0.502874	ENSG00000167552(TUBA1A),ENSG00000145431(PDGFC)	ENSG00000113721(PDGFRB)	http://www.kegg.jp/kegg-bin/show_pathway?map04540/K05089%09%23FFFFFF,green/K07374%09%23FFFFFF,red/K05450%09%23FFFFFF,red/
hsa00061	Fatty acid biosynthesis	Metabolism	Lipid metabolism	0	1	1	13	0.205554	0.50427	-	ENSG00000152463(OLAH)	http://www.kegg.jp/kegg-bin/show_pathway?map00061/K01071%09%23FFFFFF,green/
hsa04913	Ovarian steroidogenesis	Organismal Systems	Endocrine system	1	1	2	48	0.205689	0.50427	ENSG00000135346(CGA)	ENSG00000243708(PLA2G4B)	http://www.kegg.jp/kegg-bin/show_pathway?map04913/K08522%09%23FFFFFF,red/K16342%09%23FFFFFF,green/
hsa05144	Malaria	Human Diseases	Infectious diseases: Parasitic	2	0	2	49	0.212125	0.514515	ENSG00000169429(CXCL8),ENSG00000136244(IL6)	-	http://www.kegg.jp/kegg-bin/show_pathway?map05144/K05405%09%23FFFFFF,red/K10030%09%23FFFFFF,red/
hsa05320	Autoimmune thyroid disease	Human Diseases	Immune diseases	2	0	2	50	0.218579	0.519126	ENSG00000042832(TG),ENSG00000135346(CGA)	-	http://www.kegg.jp/kegg-bin/show_pathway?map05320/K10809%09%23FFFFFF,red/K08522%09%23FFFFFF,red/
hsa05130	Pathogenic Escherichia coli infection	Human Diseases	Infectious diseases: Bacterial	2	0	2	50	0.218579	0.519126	ENSG00000010810(FYN),ENSG00000167552(TUBA1A)	-	http://www.kegg.jp/kegg-bin/show_pathway?map05130/K07374%09%23FFFFFF,red/K05703%09%23FFFFFF,red/
hsa00480	Glutathione metabolism	Metabolism	Metabolism of other amino acids	2	0	2	52	0.231537	0.537067	ENSG00000128965(CHAC1),ENSG00000211445(GPX3)	-	http://www.kegg.jp/kegg-bin/show_pathway?map00480/K00432%09%23FFFFFF,red/K07232%09%23FFFFFF,red/
hsa04925	Aldosterone synthesis and secretion	Organismal Systems	Endocrine system	2	1	3	95	0.232774	0.537067	ENSG00000146592(CREB5),ENSG00000151067(CACNA1C)	ENSG00000006283(CACNA1G)	http://www.kegg.jp/kegg-bin/show_pathway?map04925/K04854%09%23FFFFFF,green/K09047%09%23FFFFFF,red/K04850%09%23FFFFFF,red/
hsa00603	Glycosphingolipid biosynthesis - globo and isoglobo series	Metabolism	Glycan biosynthesis and metabolism	1	0	1	15	0.2332	0.537067	ENSG00000174951(FUT1)	-	http://www.kegg.jp/kegg-bin/show_pathway?map00603/K00718%09%23FFFFFF,red/
hsa04066	HIF-1 signaling pathway	Environmental Information Processing	Signal transduction	3	0	3	96	0.237432	0.539201	ENSG00000124762(CDKN1A),ENSG00000136244(IL6),ENSG00000164867(NOS3)	-	http://www.kegg.jp/kegg-bin/show_pathway?map04066/K05405%09%23FFFFFF,red/K13242%09%23FFFFFF,red/K06625%09%23FFFFFF,red/
hsa05161	Hepatitis B	Human Diseases	Infectious diseases: Viral	4	0	4	142	0.238856	0.539201	ENSG00000124762(CDKN1A),ENSG00000146592(CREB5),ENSG00000169429(CXCL8),ENSG00000136244(IL6)	-	http://www.kegg.jp/kegg-bin/show_pathway?map05161/K09047%09%23FFFFFF,red/K06625%09%23FFFFFF,red/K10030%09%23FFFFFF,red/K05405%09%23FFFFFF,red/
hsa04330	Notch signaling pathway	Environmental Information Processing	Signal transduction	1	1	2	54	0.244541	0.5463	ENSG00000128917(DLL4)	ENSG00000106003(LFNG)	http://www.kegg.jp/kegg-bin/show_pathway?map04330/K05948%09%23FFFFFF,green/K06051%09%23FFFFFF,red/
hsa05231	Choline metabolism in cancer	Human Diseases	Cancers: Overview	1	2	3	98	0.246793	0.5463	ENSG00000145431(PDGFC)	ENSG00000243708(PLA2G4B),ENSG00000113721(PDGFRB)	http://www.kegg.jp/kegg-bin/show_pathway?map05231/K16342%09%23FFFFFF,green/K05089%09%23FFFFFF,green/K05450%09%23FFFFFF,red/
hsa05142	Chagas disease (American trypanosomiasis)	Human Diseases	Infectious diseases: Parasitic	3	0	3	99	0.251496	0.551357	ENSG00000271503(CCL5),ENSG00000136244(IL6),ENSG00000169429(CXCL8)	-	http://www.kegg.jp/kegg-bin/show_pathway?map05142/K10030%09%23FFFFFF,red/K12499%09%23FFFFFF,red/K05405%09%23FFFFFF,red/
hsa04660	T cell receptor signaling pathway	Organismal Systems	Immune system	2	1	3	100	0.256212	0.556346	ENSG00000100351(GRAP2),ENSG00000010810(FYN)	ENSG00000134215(VAV3)	http://www.kegg.jp/kegg-bin/show_pathway?map04660/K07366%09%23FFFFFF,red/K05730%09%23FFFFFF,green/K05703%09%23FFFFFF,red/
hsa00910	Nitrogen metabolism	Metabolism	Energy metabolism	1	0	1	17	0.259888	0.557844	ENSG00000074410(CA12)	-	http://www.kegg.jp/kegg-bin/show_pathway?map00910/K01672%09%23FFFFFF,red/
hsa04145	Phagosome	Cellular Processes	Transport and catabolism	4	0	4	148	0.261795	0.557844	ENSG00000167552(TUBA1A),ENSG00000105929(ATP6V0A4),ENSG00000173391(OLR1),ENSG00000259207(ITGB3)	-	http://www.kegg.jp/kegg-bin/show_pathway?map04145/K02154%09%23FFFFFF,red/K06493%09%23FFFFFF,red/K07374%09%23FFFFFF,red/K08763%09%23FFFFFF,red/
hsa05213	Endometrial cancer	Human Diseases	Cancers: Specific types	2	0	2	58	0.270616	0.5713	ENSG00000124762(CDKN1A),ENSG00000116717(GADD45A)	-	http://www.kegg.jp/kegg-bin/show_pathway?map05213/K04402%09%23FFFFFF,red/K06625%09%23FFFFFF,red/
hsa04931	Insulin resistance	Human Diseases	Endocrine and metabolic diseases	3	0	3	107	0.289515	0.592129	ENSG00000146592(CREB5),ENSG00000136244(IL6),ENSG00000164867(NOS3)	-	http://www.kegg.jp/kegg-bin/show_pathway?map04931/K05405%09%23FFFFFF,red/K09047%09%23FFFFFF,red/K13242%09%23FFFFFF,red/
hsa05230	Central carbon metabolism in cancer	Human Diseases	Cancers: Overview	1	1	2	61	0.290163	0.592129	ENSG00000078237(TIGAR)	ENSG00000113721(PDGFRB)	http://www.kegg.jp/kegg-bin/show_pathway?map05230/K14634%09%23FFFFFF,red/K05089%09%23FFFFFF,green/
hsa05321	Inflammatory bowel disease (IBD)	Human Diseases	Immune diseases	2	0	2	61	0.290163	0.592129	ENSG00000115008(IL1A),ENSG00000136244(IL6)	-	http://www.kegg.jp/kegg-bin/show_pathway?map05321/K05405%09%23FFFFFF,red/K04383%09%23FFFFFF,red/
hsa04015	Rap1 signaling pathway	Environmental Information Processing	Signal transduction	3	2	5	205	0.291401	0.592129	ENSG00000105550(FGF21),ENSG00000145431(PDGFC),ENSG00000259207(ITGB3)	ENSG00000005961(ITGA2B),ENSG00000113721(PDGFRB)	http://www.kegg.jp/kegg-bin/show_pathway?map04015/K06493%09%23FFFFFF,red/K05450%09%23FFFFFF,red/K05089%09%23FFFFFF,green/K06476%09%23FFFFFF,green/K22429%09%23FFFFFF,red/
hsa04623	Cytosolic DNA-sensing pathway	Organismal Systems	Immune system	2	0	2	62	0.296667	0.592129	ENSG00000136244(IL6),ENSG00000271503(CCL5)	-	http://www.kegg.jp/kegg-bin/show_pathway?map04623/K05405%09%23FFFFFF,red/K12499%09%23FFFFFF,red/
hsa00532	Glycosaminoglycan biosynthesis - chondroitin sulfate / dermatan sulfate	Metabolism	Glycan biosynthesis and metabolism	1	0	1	20	0.298195	0.592129	ENSG00000111962(UST)	-	http://www.kegg.jp/kegg-bin/show_pathway?map00532/K03193%09%23FFFFFF,red/
hsa04612	Antigen processing and presentation	Organismal Systems	Immune system	0	2	2	64	0.309647	0.592129	-	ENSG00000126803(HSPA2),ENSG00000204388(HSPA1B)	http://www.kegg.jp/kegg-bin/show_pathway?map04612/K03283%09%23FFFFFF,green/
hsa04924	Renin secretion	Organismal Systems	Endocrine system	1	1	2	64	0.309647	0.592129	ENSG00000151067(CACNA1C)	ENSG00000143839(REN)	http://www.kegg.jp/kegg-bin/show_pathway?map04924/K01380%09%23FFFFFF,green/K04850%09%23FFFFFF,red/
hsa04919	Thyroid hormone signaling pathway	Organismal Systems	Endocrine system	1	2	3	112	0.3135	0.592129	ENSG00000259207(ITGB3)	ENSG00000144893(MED12L),ENSG00000211448(DIO2)	http://www.kegg.jp/kegg-bin/show_pathway?map04919/K06493%09%23FFFFFF,red/K17904%09%23FFFFFF,green/K15162%09%23FFFFFF,green/
hsa04726	Serotonergic synapse	Organismal Systems	Nervous system	1	2	3	112	0.3135	0.592129	ENSG00000151067(CACNA1C)	ENSG00000243708(PLA2G4B),ENSG00000100197(CYP2D6)	http://www.kegg.jp/kegg-bin/show_pathway?map04726/K16342%09%23FFFFFF,green/K17712%09%23FFFFFF,green/K04850%09%23FFFFFF,red/
hsa04071	Sphingolipid signaling pathway	Environmental Information Processing	Signal transduction	2	1	3	113	0.318306	0.592129	ENSG00000164867(NOS3),ENSG00000010810(FYN)	ENSG00000180739(S1PR5)	http://www.kegg.jp/kegg-bin/show_pathway?map04071/K04295%09%23FFFFFF,green/K05703%09%23FFFFFF,red/K13242%09%23FFFFFF,red/
hsa05225	Hepatocellular carcinoma	Human Diseases	Cancers: Specific types	3	1	4	163	0.32066	0.592129	ENSG00000129946(SHC2),ENSG00000116717(GADD45A),ENSG00000124762(CDKN1A)	ENSG00000148082(SHC3)	http://www.kegg.jp/kegg-bin/show_pathway?map05225/K04402%09%23FFFFFF,red/K17447%09%23FFFFFF,red/K06625%09%23FFFFFF,red/K17448%09%23FFFFFF,green/
hsa00220	Arginine biosynthesis	Metabolism	Amino acid metabolism	1	0	1	22	0.322629	0.592129	ENSG00000164867(NOS3)	-	http://www.kegg.jp/kegg-bin/show_pathway?map00220/K13242%09%23FFFFFF,red/
hsa04977	Vitamin digestion and absorption	Organismal Systems	Digestive system	1	0	1	22	0.322629	0.592129	ENSG00000163803(PLB1)	-	http://www.kegg.jp/kegg-bin/show_pathway?map04977/K14621%09%23FFFFFF,red/
hsa00514	Other types of O-glycan biosynthesis	Metabolism	Glycan biosynthesis and metabolism	0	1	1	22	0.322629	0.592129	-	ENSG00000106003(LFNG)	http://www.kegg.jp/kegg-bin/show_pathway?map00514/K05948%09%23FFFFFF,green/
hsa04670	Leukocyte transendothelial migration	Organismal Systems	Immune system	1	2	3	114	0.323113	0.592129	ENSG00000121966(CXCR4)	ENSG00000134215(VAV3),ENSG00000179776(CDH5)	http://www.kegg.jp/kegg-bin/show_pathway?map04670/K04189%09%23FFFFFF,red/K06533%09%23FFFFFF,green/K05730%09%23FFFFFF,green/
hsa05010	Alzheimer's disease	Human Diseases	Neurodegenerative diseases	3	1	4	164	0.324632	0.592129	ENSG00000130203(APOE),ENSG00000185633(NDUFA4L2),ENSG00000151067(CACNA1C)	ENSG00000186868(MAPT)	http://www.kegg.jp/kegg-bin/show_pathway?map05010/K04380%09%23FFFFFF,green/K03948%09%23FFFFFF,red/K04524%09%23FFFFFF,red/K04850%09%23FFFFFF,red/
hsa05031	Amphetamine addiction	Human Diseases	Substance dependence	2	0	2	67	0.329021	0.595371	ENSG00000151067(CACNA1C),ENSG00000146592(CREB5)	-	http://www.kegg.jp/kegg-bin/show_pathway?map05031/K09047%09%23FFFFFF,red/K04850%09%23FFFFFF,red/
hsa04614	Renin-angiotensin system	Organismal Systems	Endocrine system	0	1	1	23	0.334526	0.600566	-	ENSG00000143839(REN)	http://www.kegg.jp/kegg-bin/show_pathway?map04614/K01380%09%23FFFFFF,green/
hsa01524	Platinum drug resistance	Human Diseases	Drug resistance: Antineoplastic	1	1	2	70	0.348244	0.62031	ENSG00000124762(CDKN1A)	ENSG00000023839(ABCC2)	http://www.kegg.jp/kegg-bin/show_pathway?map01524/K05666%09%23FFFFFF,green/K06625%09%23FFFFFF,red/
hsa03320	PPAR signaling pathway	Organismal Systems	Endocrine system	2	0	2	71	0.354613	0.621936	ENSG00000121769(FABP3),ENSG00000173391(OLR1)	-	http://www.kegg.jp/kegg-bin/show_pathway?map03320/K08763%09%23FFFFFF,red/K08752%09%23FFFFFF,red/
hsa04115	p53 signaling pathway	Cellular Processes	Cell growth and death	2	0	2	71	0.354613	0.621936	ENSG00000124762(CDKN1A),ENSG00000116717(GADD45A)	-	http://www.kegg.jp/kegg-bin/show_pathway?map04115/K06625%09%23FFFFFF,red/K04402%09%23FFFFFF,red/
hsa05212	Pancreatic cancer	Human Diseases	Cancers: Specific types	2	0	2	73	0.367282	0.637334	ENSG00000124762(CDKN1A),ENSG00000116717(GADD45A)	-	http://www.kegg.jp/kegg-bin/show_pathway?map05212/K06625%09%23FFFFFF,red/K04402%09%23FFFFFF,red/
hsa04950	Maturity onset diabetes of the young	Human Diseases	Endocrine and metabolic diseases	1	0	1	26	0.368983	0.637334	ENSG00000135100(HNF1A)	-	http://www.kegg.jp/kegg-bin/show_pathway?map04950/K08036%09%23FFFFFF,red/
hsa04966	Collecting duct acid secretion	Organismal Systems	Excretory system	1	0	1	27	0.380069	0.641894	ENSG00000105929(ATP6V0A4)	-	http://www.kegg.jp/kegg-bin/show_pathway?map04966/K02154%09%23FFFFFF,red/
hsa00650	Butanoate metabolism	Metabolism	Carbohydrate metabolism	0	1	1	27	0.380069	0.641894	-	ENSG00000005187(ACSM3)	http://www.kegg.jp/kegg-bin/show_pathway?map00650/K01896%09%23FFFFFF,green/
hsa00601	Glycosphingolipid biosynthesis - lacto and neolacto series	Metabolism	Glycan biosynthesis and metabolism	1	0	1	27	0.380069	0.641894	ENSG00000174951(FUT1)	-	http://www.kegg.jp/kegg-bin/show_pathway?map00601/K00718%09%23FFFFFF,red/
hsa00760	Nicotinate and nicotinamide metabolism	Metabolism	Metabolism of cofactors and vitamins	1	0	1	28	0.390961	0.648189	ENSG00000077009(NMRK2)	-	http://www.kegg.jp/kegg-bin/show_pathway?map00760/K10524%09%23FFFFFF,red/
hsa00983	Drug metabolism - other enzymes	Metabolism	Xenobiotics biodegradation and metabolism	2	0	2	77	0.39232	0.648189	ENSG00000158125(XDH),ENSG00000183696(UPP1)	-	http://www.kegg.jp/kegg-bin/show_pathway?map00983/K00757%09%23FFFFFF,red/K00106%09%23FFFFFF,red/
hsa05034	Alcoholism	Human Diseases	Substance dependence	3	1	4	181	0.392325	0.648189	ENSG00000146592(CREB5),ENSG00000129946(SHC2),ENSG00000048052(HDAC9)	ENSG00000148082(SHC3)	http://www.kegg.jp/kegg-bin/show_pathway?map05034/K17447%09%23FFFFFF,red/K11409%09%23FFFFFF,red/K09047%09%23FFFFFF,red/K17448%09%23FFFFFF,green/
hsa05168	Herpes simplex infection	Human Diseases	Infectious diseases: Viral	4	0	4	182	0.396292	0.650034	ENSG00000111335(OAS2),ENSG00000136244(IL6),ENSG00000271503(CCL5),ENSG00000125735(TNFSF14)	-	http://www.kegg.jp/kegg-bin/show_pathway?map05168/K05405%09%23FFFFFF,red/K12499%09%23FFFFFF,red/K05477%09%23FFFFFF,red/K14216%09%23FFFFFF,red/
hsa05167	Kaposi's sarcoma-associated herpesvirus infection	Human Diseases	Infectious diseases: Viral	4	0	4	186	0.41212	0.669	ENSG00000169429(CXCL8),ENSG00000081041(CXCL2),ENSG00000124762(CDKN1A),ENSG00000136244(IL6)	-	http://www.kegg.jp/kegg-bin/show_pathway?map05167/K05505%09%23FFFFFF,red/K06625%09%23FFFFFF,red/K05405%09%23FFFFFF,red/K10030%09%23FFFFFF,red/
hsa04210	Apoptosis	Cellular Processes	Cell growth and death	3	0	3	133	0.413723	0.669	ENSG00000175197(DDIT3),ENSG00000167552(TUBA1A),ENSG00000116717(GADD45A)	-	http://www.kegg.jp/kegg-bin/show_pathway?map04210/K04452%09%23FFFFFF,red/K07374%09%23FFFFFF,red/K04402%09%23FFFFFF,red/
hsa04371	Apelin signaling pathway	Environmental Information Processing	Signal transduction	3	0	3	135	0.423084	0.679318	ENSG00000164867(NOS3),ENSG00000120738(EGR1),ENSG00000127528(KLF2)	-	http://www.kegg.jp/kegg-bin/show_pathway?map04371/K09203%09%23FFFFFF,red/K17845%09%23FFFFFF,red/K13242%09%23FFFFFF,red/
hsa04910	Insulin signaling pathway	Organismal Systems	Endocrine system	2	1	3	136	0.427745	0.681885	ENSG00000129946(SHC2),ENSG00000120833(SOCS2)	ENSG00000148082(SHC3)	http://www.kegg.jp/kegg-bin/show_pathway?map04910/K17448%09%23FFFFFF,green/K17447%09%23FFFFFF,red/K04695%09%23FFFFFF,red/
hsa04550	Signaling pathways regulating pluripotency of stem cells	Cellular Processes	Cellular community - eukaryotes	3	0	3	137	0.432393	0.681885	ENSG00000139269(INHBE),ENSG00000135100(HNF1A),ENSG00000122641(INHBA)	-	http://www.kegg.jp/kegg-bin/show_pathway?map04550/K08036%09%23FFFFFF,red/K04667%09%23FFFFFF,red/K22689%09%23FFFFFF,red/
hsa04911	Insulin secretion	Organismal Systems	Endocrine system	2	0	2	85	0.440981	0.681885	ENSG00000151067(CACNA1C),ENSG00000146592(CREB5)	-	http://www.kegg.jp/kegg-bin/show_pathway?map04911/K09047%09%23FFFFFF,red/K04850%09%23FFFFFF,red/
hsa05210	Colorectal cancer	Human Diseases	Cancers: Specific types	2	0	2	85	0.440981	0.681885	ENSG00000116717(GADD45A),ENSG00000124762(CDKN1A)	-	http://www.kegg.jp/kegg-bin/show_pathway?map05210/K04402%09%23FFFFFF,red/K06625%09%23FFFFFF,red/
hsa00051	Fructose and mannose metabolism	Metabolism	Carbohydrate metabolism	1	0	1	33	0.442627	0.681885	ENSG00000078237(TIGAR)	-	http://www.kegg.jp/kegg-bin/show_pathway?map00051/K14634%09%23FFFFFF,red/
hsa05143	African trypanosomiasis	Human Diseases	Infectious diseases: Parasitic	1	0	1	33	0.442627	0.681885	ENSG00000136244(IL6)	-	http://www.kegg.jp/kegg-bin/show_pathway?map05143/K05405%09%23FFFFFF,red/
hsa04024	cAMP signaling pathway	Environmental Information Processing	Signal transduction	2	2	4	197	0.455131	0.696442	ENSG00000146592(CREB5),ENSG00000151067(CACNA1C)	ENSG00000184588(PDE4B),ENSG00000134215(VAV3)	http://www.kegg.jp/kegg-bin/show_pathway?map04024/K05730%09%23FFFFFF,green/K04850%09%23FFFFFF,red/K13293%09%23FFFFFF,green/K09047%09%23FFFFFF,red/
hsa04970	Salivary secretion	Organismal Systems	Digestive system	2	0	2	88	0.458677	0.697189	ENSG00000170369(CST2),ENSG00000039987(BEST2)	-	http://www.kegg.jp/kegg-bin/show_pathway?map04970/K13879%09%23FFFFFF,red/K13898%09%23FFFFFF,red/
hsa03015	mRNA surveillance pathway	Genetic Information Processing	Translation	1	1	2	92	0.481759	0.727424	ENSG00000205022(PABPN1L)	ENSG00000254535(PABPC4L)	http://www.kegg.jp/kegg-bin/show_pathway?map03015/K13126%09%23FFFFFF,green/K14396%09%23FFFFFF,red/
hsa04975	Fat digestion and absorption	Organismal Systems	Digestive system	1	0	1	38	0.489925	0.734888	ENSG00000015520(NPC1L1)	-	http://www.kegg.jp/kegg-bin/show_pathway?map04975/K14461%09%23FFFFFF,red/
hsa04713	Circadian entrainment	Organismal Systems	Environmental adaptation	1	1	2	96	0.504228	0.745014	ENSG00000151067(CACNA1C)	ENSG00000006283(CACNA1G)	http://www.kegg.jp/kegg-bin/show_pathway?map04713/K04854%09%23FFFFFF,green/K04850%09%23FFFFFF,red/
hsa05033	Nicotine addiction	Human Diseases	Substance dependence	0	1	1	40	0.507705	0.745014	-	ENSG00000101204(CHRNA4)	http://www.kegg.jp/kegg-bin/show_pathway?map05033/K04806%09%23FFFFFF,green/
hsa04750	Inflammatory mediator regulation of TRP channels	Organismal Systems	Sensory system	1	1	2	97	0.509746	0.745014	ENSG00000167723(TRPV3)	ENSG00000243708(PLA2G4B)	http://www.kegg.jp/kegg-bin/show_pathway?map04750/K04972%09%23FFFFFF,red/K16342%09%23FFFFFF,green/
hsa00564	Glycerophospholipid metabolism	Metabolism	Lipid metabolism	1	1	2	97	0.509746	0.745014	ENSG00000163803(PLB1)	ENSG00000243708(PLA2G4B)	http://www.kegg.jp/kegg-bin/show_pathway?map00564/K14621%09%23FFFFFF,red/K16342%09%23FFFFFF,green/
hsa04940	Type I diabetes mellitus	Human Diseases	Endocrine and metabolic diseases	1	0	1	41	0.516362	0.749876	ENSG00000115008(IL1A)	-	http://www.kegg.jp/kegg-bin/show_pathway?map04940/K04383%09%23FFFFFF,red/
hsa05160	Hepatitis C	Human Diseases	Infectious diseases: Viral	3	0	3	157	0.521938	0.753177	ENSG00000134321(RSAD2),ENSG00000111335(OAS2),ENSG00000124762(CDKN1A)	-	http://www.kegg.jp/kegg-bin/show_pathway?map05160/K14216%09%23FFFFFF,red/K15045%09%23FFFFFF,red/K06625%09%23FFFFFF,red/
hsa03013	RNA transport	Genetic Information Processing	Translation	1	2	3	160	0.534711	0.762018	ENSG00000055163(CYFIP2)	ENSG00000205609(EIF3CL),ENSG00000254535(PABPC4L)	http://www.kegg.jp/kegg-bin/show_pathway?map03013/K05749%09%23FFFFFF,red/K03252%09%23FFFFFF,green/K13126%09%23FFFFFF,green/
hsa04022	cGMP-PKG signaling pathway	Environmental Information Processing	Signal transduction	3	0	3	161	0.538926	0.762018	ENSG00000146592(CREB5),ENSG00000151067(CACNA1C),ENSG00000164867(NOS3)	-	http://www.kegg.jp/kegg-bin/show_pathway?map04022/K13242%09%23FFFFFF,red/K09047%09%23FFFFFF,red/K04850%09%23FFFFFF,red/
hsa02010	ABC transporters	Environmental Information Processing	Membrane transport	0	1	1	44	0.541434	0.762018	-	ENSG00000023839(ABCC2)	http://www.kegg.jp/kegg-bin/show_pathway?map02010/K05666%09%23FFFFFF,green/
hsa04962	Vasopressin-regulated water reabsorption	Organismal Systems	Excretory system	1	0	1	44	0.541434	0.762018	ENSG00000146592(CREB5)	-	http://www.kegg.jp/kegg-bin/show_pathway?map04962/K09047%09%23FFFFFF,red/
hsa04625	C-type lectin receptor signaling pathway	Organismal Systems	Immune system	2	0	2	104	0.547235	0.765457	ENSG00000136244(IL6),ENSG00000104856(RELB)	-	http://www.kegg.jp/kegg-bin/show_pathway?map04625/K09253%09%23FFFFFF,red/K05405%09%23FFFFFF,red/
hsa04978	Mineral absorption	Organismal Systems	Digestive system	0	1	1	47	0.565211	0.770167	-	ENSG00000157214(STEAP2)	http://www.kegg.jp/kegg-bin/show_pathway?map04978/K14738%09%23FFFFFF,green/
hsa04340	Hedgehog signaling pathway	Environmental Information Processing	Signal transduction	1	0	1	47	0.565211	0.770167	ENSG00000164690(SHH)	-	http://www.kegg.jp/kegg-bin/show_pathway?map04340/K11988%09%23FFFFFF,red/
hsa00510	N-Glycan biosynthesis	Metabolism	Glycan biosynthesis and metabolism	0	1	1	48	0.57286	0.770167	-	ENSG00000104723(TUSC3)	http://www.kegg.jp/kegg-bin/show_pathway?map00510/K12669%09%23FFFFFF,green/
hsa05030	Cocaine addiction	Human Diseases	Substance dependence	1	0	1	48	0.57286	0.770167	ENSG00000146592(CREB5)	-	http://www.kegg.jp/kegg-bin/show_pathway?map05030/K09047%09%23FFFFFF,red/
hsa00520	Amino sugar and nucleotide sugar metabolism	Metabolism	Carbohydrate metabolism	1	0	1	48	0.57286	0.770167	ENSG00000102032(RENBP)	-	http://www.kegg.jp/kegg-bin/show_pathway?map00520/K01787%09%23FFFFFF,red/
hsa00270	Cysteine and methionine metabolism	Metabolism	Amino acid metabolism	1	0	1	48	0.57286	0.770167	ENSG00000139410(SDSL)	-	http://www.kegg.jp/kegg-bin/show_pathway?map00270/K17989%09%23FFFFFF,red/
hsa05145	Toxoplasmosis	Human Diseases	Infectious diseases: Parasitic	0	2	2	110	0.577742	0.770167	-	ENSG00000126803(HSPA2),ENSG00000204388(HSPA1B)	http://www.kegg.jp/kegg-bin/show_pathway?map05145/K03283%09%23FFFFFF,green/
hsa05014	Amyotrophic lateral sclerosis (ALS)	Human Diseases	Neurodegenerative diseases	1	0	1	49	0.580375	0.770167	ENSG00000135406(PRPH)	-	http://www.kegg.jp/kegg-bin/show_pathway?map05014/K07607%09%23FFFFFF,red/
hsa04724	Glutamatergic synapse	Organismal Systems	Nervous system	1	1	2	111	0.582679	0.770167	ENSG00000151067(CACNA1C)	ENSG00000243708(PLA2G4B)	http://www.kegg.jp/kegg-bin/show_pathway?map04724/K16342%09%23FFFFFF,green/K04850%09%23FFFFFF,red/
hsa04979	Cholesterol metabolism	Organismal Systems	Digestive system	1	0	1	50	0.587759	0.770167	ENSG00000130203(APOE)	-	http://www.kegg.jp/kegg-bin/show_pathway?map04979/K04524%09%23FFFFFF,red/
hsa05110	Vibrio cholerae infection	Human Diseases	Infectious diseases: Bacterial	1	0	1	50	0.587759	0.770167	ENSG00000105929(ATP6V0A4)	-	http://www.kegg.jp/kegg-bin/show_pathway?map05110/K02154%09%23FFFFFF,red/
hsa00330	Arginine and proline metabolism	Metabolism	Amino acid metabolism	1	0	1	51	0.595013	0.775217	ENSG00000164867(NOS3)	-	http://www.kegg.jp/kegg-bin/show_pathway?map00330/K13242%09%23FFFFFF,red/
hsa05152	Tuberculosis	Human Diseases	Infectious diseases: Bacterial	3	0	3	176	0.59943	0.776534	ENSG00000115008(IL1A),ENSG00000136244(IL6),ENSG00000105929(ATP6V0A4)	-	http://www.kegg.jp/kegg-bin/show_pathway?map05152/K04383%09%23FFFFFF,red/K02154%09%23FFFFFF,red/K05405%09%23FFFFFF,red/
hsa00240	Pyrimidine metabolism	Metabolism	Nucleotide metabolism	1	0	1	54	0.616021	0.780256	ENSG00000183696(UPP1)	-	http://www.kegg.jp/kegg-bin/show_pathway?map00240/K00757%09%23FFFFFF,red/
hsa04722	Neurotrophin signaling pathway	Organismal Systems	Nervous system	1	1	2	118	0.616045	0.780256	ENSG00000129946(SHC2)	ENSG00000148082(SHC3)	http://www.kegg.jp/kegg-bin/show_pathway?map04722/K17447%09%23FFFFFF,red/K17448%09%23FFFFFF,green/
hsa00190	Oxidative phosphorylation	Metabolism	Energy metabolism	2	0	2	119	0.620642	0.780256	ENSG00000105929(ATP6V0A4),ENSG00000185633(NDUFA4L2)	-	http://www.kegg.jp/kegg-bin/show_pathway?map00190/K02154%09%23FFFFFF,red/K03948%09%23FFFFFF,red/
hsa05416	Viral myocarditis	Human Diseases	Cardiovascular diseases	1	0	1	55	0.62278	0.780256	ENSG00000010810(FYN)	-	http://www.kegg.jp/kegg-bin/show_pathway?map05416/K05703%09%23FFFFFF,red/
hsa04923	Regulation of lipolysis in adipocytes	Organismal Systems	Endocrine system	1	0	1	55	0.62278	0.780256	ENSG00000135346(CGA)	-	http://www.kegg.jp/kegg-bin/show_pathway?map04923/K08522%09%23FFFFFF,red/
hsa04142	Lysosome	Cellular Processes	Transport and catabolism	2	0	2	120	0.625196	0.780256	ENSG00000078081(LAMP3),ENSG00000105929(ATP6V0A4)	-	http://www.kegg.jp/kegg-bin/show_pathway?map04142/K02154%09%23FFFFFF,red/K06562%09%23FFFFFF,red/
hsa04144	Endocytosis	Cellular Processes	Transport and catabolism	2	2	4	245	0.626258	0.780256	ENSG00000115935(WIPF1),ENSG00000121966(CXCR4)	ENSG00000204388(HSPA1B),ENSG00000126803(HSPA2)	http://www.kegg.jp/kegg-bin/show_pathway?map04144/K03283%09%23FFFFFF,green/K04189%09%23FFFFFF,red/K19475%09%23FFFFFF,red/
hsa04110	Cell cycle	Cellular Processes	Cell growth and death	2	0	2	123	0.638606	0.791316	ENSG00000124762(CDKN1A),ENSG00000116717(GADD45A)	-	http://www.kegg.jp/kegg-bin/show_pathway?map04110/K06625%09%23FFFFFF,red/K04402%09%23FFFFFF,red/
hsa04730	Long-term depression	Organismal Systems	Nervous system	0	1	1	60	0.654836	0.798893	-	ENSG00000243708(PLA2G4B)	http://www.kegg.jp/kegg-bin/show_pathway?map04730/K16342%09%23FFFFFF,green/
hsa00230	Purine metabolism	Metabolism	Nucleotide metabolism	1	1	2	127	0.655897	0.798893	ENSG00000158125(XDH)	ENSG00000184588(PDE4B)	http://www.kegg.jp/kegg-bin/show_pathway?map00230/K00106%09%23FFFFFF,red/K13293%09%23FFFFFF,green/
hsa04270	Vascular smooth muscle contraction	Organismal Systems	Circulatory system	1	1	2	129	0.664293	0.798893	ENSG00000151067(CACNA1C)	ENSG00000243708(PLA2G4B)	http://www.kegg.jp/kegg-bin/show_pathway?map04270/K04850%09%23FFFFFF,red/K16342%09%23FFFFFF,green/
hsa05012	Parkinson's disease	Human Diseases	Neurodegenerative diseases	1	1	2	129	0.664293	0.798893	ENSG00000185633(NDUFA4L2)	ENSG00000182179(UBA7)	http://www.kegg.jp/kegg-bin/show_pathway?map05012/K10698%09%23FFFFFF,green/K03948%09%23FFFFFF,red/
hsa04721	Synaptic vesicle cycle	Organismal Systems	Nervous system	1	0	1	62	0.666886	0.798893	ENSG00000105929(ATP6V0A4)	-	http://www.kegg.jp/kegg-bin/show_pathway?map04721/K02154%09%23FFFFFF,red/
hsa04728	Dopaminergic synapse	Organismal Systems	Nervous system	2	0	2	130	0.668428	0.798893	ENSG00000146592(CREB5),ENSG00000151067(CACNA1C)	-	http://www.kegg.jp/kegg-bin/show_pathway?map04728/K04850%09%23FFFFFF,red/K09047%09%23FFFFFF,red/
hsa03040	Spliceosome	Genetic Information Processing	Transcription	0	2	2	131	0.672523	0.798893	-	ENSG00000126803(HSPA2),ENSG00000204388(HSPA1B)	http://www.kegg.jp/kegg-bin/show_pathway?map03040/K03283%09%23FFFFFF,green/
hsa05131	Shigellosis	Human Diseases	Infectious diseases: Bacterial	1	0	1	63	0.672752	0.798893	ENSG00000169429(CXCL8)	-	http://www.kegg.jp/kegg-bin/show_pathway?map05131/K10030%09%23FFFFFF,red/
hsa00982	Drug metabolism - cytochrome P450	Metabolism	Xenobiotics biodegradation and metabolism	0	1	1	66	0.689741	0.803051	-	ENSG00000100197(CYP2D6)	http://www.kegg.jp/kegg-bin/show_pathway?map00982/K17712%09%23FFFFFF,green/
hsa05203	Viral carcinogenesis	Human Diseases	Cancers: Overview	3	0	3	203	0.694546	0.803051	ENSG00000146592(CREB5),ENSG00000124762(CDKN1A),ENSG00000048052(HDAC9)	-	http://www.kegg.jp/kegg-bin/show_pathway?map05203/K06625%09%23FFFFFF,red/K11409%09%23FFFFFF,red/K09047%09%23FFFFFF,red/
hsa04720	Long-term potentiation	Organismal Systems	Nervous system	1	0	1	67	0.695207	0.803051	ENSG00000151067(CACNA1C)	-	http://www.kegg.jp/kegg-bin/show_pathway?map04720/K04850%09%23FFFFFF,red/
hsa04976	Bile secretion	Organismal Systems	Digestive system	0	1	1	68	0.700576	0.803051	-	ENSG00000023839(ABCC2)	http://www.kegg.jp/kegg-bin/show_pathway?map04976/K05666%09%23FFFFFF,green/
hsa04520	Adherens junction	Cellular Processes	Cellular community - eukaryotes	1	0	1	68	0.700576	0.803051	ENSG00000010810(FYN)	-	http://www.kegg.jp/kegg-bin/show_pathway?map04520/K05703%09%23FFFFFF,red/
hsa05211	Renal cell carcinoma	Human Diseases	Cancers: Specific types	1	0	1	68	0.700576	0.803051	ENSG00000124762(CDKN1A)	-	http://www.kegg.jp/kegg-bin/show_pathway?map05211/K06625%09%23FFFFFF,red/
hsa04662	B cell receptor signaling pathway	Organismal Systems	Immune system	0	1	1	69	0.705851	0.803051	-	ENSG00000134215(VAV3)	http://www.kegg.jp/kegg-bin/show_pathway?map04662/K05730%09%23FFFFFF,green/
hsa04723	Retrograde endocannabinoid signaling	Organismal Systems	Nervous system	2	0	2	141	0.711249	0.803051	ENSG00000151067(CACNA1C),ENSG00000185633(NDUFA4L2)	-	http://www.kegg.jp/kegg-bin/show_pathway?map04723/K03948%09%23FFFFFF,red/K04850%09%23FFFFFF,red/
hsa04260	Cardiac muscle contraction	Organismal Systems	Circulatory system	1	0	1	71	0.716126	0.803051	ENSG00000151067(CACNA1C)	-	http://www.kegg.jp/kegg-bin/show_pathway?map04260/K04850%09%23FFFFFF,red/
hsa05140	Leishmaniasis	Human Diseases	Infectious diseases: Parasitic	1	0	1	71	0.716126	0.803051	ENSG00000115008(IL1A)	-	http://www.kegg.jp/kegg-bin/show_pathway?map05140/K04383%09%23FFFFFF,red/
hsa00980	Metabolism of xenobiotics by cytochrome P450	Metabolism	Xenobiotics biodegradation and metabolism	0	1	1	71	0.716126	0.803051	-	ENSG00000100197(CYP2D6)	http://www.kegg.jp/kegg-bin/show_pathway?map00980/K17712%09%23FFFFFF,green/
hsa04261	Adrenergic signaling in cardiomyocytes	Organismal Systems	Circulatory system	2	0	2	143	0.718519	0.803051	ENSG00000151067(CACNA1C),ENSG00000146592(CREB5)	-	http://www.kegg.jp/kegg-bin/show_pathway?map04261/K04850%09%23FFFFFF,red/K09047%09%23FFFFFF,red/
hsa04514	Cell adhesion molecules (CAMs)	Environmental Information Processing	Signaling molecules and interaction	0	2	2	145	0.725636	0.807049	-	ENSG00000179776(CDH5),ENSG00000105695(MAG)	http://www.kegg.jp/kegg-bin/show_pathway?map04514/K06771%09%23FFFFFF,green/K06533%09%23FFFFFF,green/
hsa04714	Thermogenesis	Organismal Systems	Environmental adaptation	3	0	3	215	0.730987	0.809054	ENSG00000146592(CREB5),ENSG00000105550(FGF21),ENSG00000185633(NDUFA4L2)	-	http://www.kegg.jp/kegg-bin/show_pathway?map04714/K03948%09%23FFFFFF,red/K22429%09%23FFFFFF,red/K09047%09%23FFFFFF,red/
hsa03018	RNA degradation	Genetic Information Processing	Folding, sorting and degradation	0	1	1	79	0.75377	0.8238	-	ENSG00000254535(PABPC4L)	http://www.kegg.jp/kegg-bin/show_pathway?map03018/K13126%09%23FFFFFF,green/
hsa05204	Chemical carcinogenesis	Human Diseases	Cancers: Overview	0	1	1	79	0.75377	0.8238	-	ENSG00000197165(SULT1A2)	http://www.kegg.jp/kegg-bin/show_pathway?map05204/K01014%09%23FFFFFF,green/
hsa04310	Wnt signaling pathway	Environmental Information Processing	Signal transduction	2	0	2	154	0.755805	0.8238	ENSG00000175592(FOSL1),ENSG00000145506(NKD2)	-	http://www.kegg.jp/kegg-bin/show_pathway?map04310/K04502%09%23FFFFFF,red/K03213%09%23FFFFFF,red/
hsa04742	Taste transduction	Organismal Systems	Sensory system	1	0	1	81	0.762376	0.8238	ENSG00000151067(CACNA1C)	-	http://www.kegg.jp/kegg-bin/show_pathway?map04742/K04850%09%23FFFFFF,red/
hsa04666	Fc gamma R-mediated phagocytosis	Organismal Systems	Immune system	0	1	1	81	0.762376	0.8238	-	ENSG00000134215(VAV3)	http://www.kegg.jp/kegg-bin/show_pathway?map04666/K05730%09%23FFFFFF,green/
hsa04146	Peroxisome	Cellular Processes	Transport and catabolism	1	0	1	82	0.766567	0.824421	ENSG00000158125(XDH)	-	http://www.kegg.jp/kegg-bin/show_pathway?map04146/K00106%09%23FFFFFF,red/
hsa04217	Necroptosis	Cellular Processes	Cell growth and death	1	1	2	160	0.774296	0.828824	ENSG00000115008(IL1A)	ENSG00000243708(PLA2G4B)	http://www.kegg.jp/kegg-bin/show_pathway?map04217/K04383%09%23FFFFFF,red/K16342%09%23FFFFFF,green/
hsa04727	GABAergic synapse	Organismal Systems	Nervous system	1	0	1	85	0.7787	0.829644	ENSG00000151067(CACNA1C)	-	http://www.kegg.jp/kegg-bin/show_pathway?map04727/K04850%09%23FFFFFF,red/
hsa04211	Longevity regulating pathway	Organismal Systems	Aging	1	0	1	89	0.793907	0.841725	ENSG00000146592(CREB5)	-	http://www.kegg.jp/kegg-bin/show_pathway?map04211/K09047%09%23FFFFFF,red/
hsa04658	Th1 and Th2 cell differentiation	Organismal Systems	Immune system	1	0	1	90	0.797543	0.841725	ENSG00000128917(DLL4)	-	http://www.kegg.jp/kegg-bin/show_pathway?map04658/K06051%09%23FFFFFF,red/
hsa05032	Morphine addiction	Human Diseases	Substance dependence	0	1	1	91	0.801115	0.841725	-	ENSG00000184588(PDE4B)	http://www.kegg.jp/kegg-bin/show_pathway?map05032/K13293%09%23FFFFFF,green/
hsa04914	Progesterone-mediated oocyte maturation	Organismal Systems	Endocrine system	1	0	1	99	0.827523	0.865482	ENSG00000214575(CPEB1)	-	http://www.kegg.jp/kegg-bin/show_pathway?map04914/K02602%09%23FFFFFF,red/
hsa04922	Glucagon signaling pathway	Organismal Systems	Endocrine system	1	0	1	102	0.836498	0.868898	ENSG00000146592(CREB5)	-	http://www.kegg.jp/kegg-bin/show_pathway?map04922/K09047%09%23FFFFFF,red/
hsa05016	Huntington's disease	Human Diseases	Neurodegenerative diseases	2	0	2	185	0.838773	0.868898	ENSG00000146592(CREB5),ENSG00000185633(NDUFA4L2)	-	http://www.kegg.jp/kegg-bin/show_pathway?map05016/K09047%09%23FFFFFF,red/K03948%09%23FFFFFF,red/
hsa04659	Th17 cell differentiation	Organismal Systems	Immune system	1	0	1	104	0.842222	0.868898	ENSG00000136244(IL6)	-	http://www.kegg.jp/kegg-bin/show_pathway?map04659/K05405%09%23FFFFFF,red/
hsa04152	AMPK signaling pathway	Environmental Information Processing	Signal transduction	1	0	1	120	0.881378	0.905199	ENSG00000146592(CREB5)	-	http://www.kegg.jp/kegg-bin/show_pathway?map04152/K09047%09%23FFFFFF,red/
hsa04114	Oocyte meiosis	Cellular Processes	Cell growth and death	1	0	1	124	0.889548	0.909493	ENSG00000214575(CPEB1)	-	http://www.kegg.jp/kegg-bin/show_pathway?map04114/K02602%09%23FFFFFF,red/
hsa04120	Ubiquitin mediated proteolysis	Genetic Information Processing	Folding, sorting and degradation	0	1	1	135	0.909238	0.925474	-	ENSG00000182179(UBA7)	http://www.kegg.jp/kegg-bin/show_pathway?map04120/K10698%09%23FFFFFF,green/
hsa04390	Hippo signaling pathway	Environmental Information Processing	Signal transduction	0	1	1	151	0.931803	0.940049	-	ENSG00000125965(GDF5)	http://www.kegg.jp/kegg-bin/show_pathway?map04390/K04664%09%23FFFFFF,green/
hsa04150	mTOR signaling pathway	Environmental Information Processing	Signal transduction	1	0	1	151	0.931803	0.940049	ENSG00000106070(GRB10)	-	http://www.kegg.jp/kegg-bin/show_pathway?map04150/K20064%09%23FFFFFF,red/
hsa04530	Tight junction	Cellular Processes	Cellular community - eukaryotes	1	0	1	162	0.943981	0.948139	ENSG00000167552(TUBA1A)	-	http://www.kegg.jp/kegg-bin/show_pathway?map04530/K07374%09%23FFFFFF,red/
hsa04740	Olfactory transduction	Organismal Systems	Sensory system	1	0	1	421	0.999477	0.999477	ENSG00000168124(OR1F1)	-	http://www.kegg.jp/kegg-bin/show_pathway?map04740/K04257%09%23FFFFFF,red/
